# Supplementary material for: Detailing Early Shoot Growth Arrest in Kro-0 x BG-5 Hybrids of Arabidopsis thaliana
Source: Plant Cell Physiol. 2023 Dec 28;65(3):420–7. doi: 10.1093/pcp/pcad167 (PMC11020215; doi:10.1093/pcp/pcad167)
Supplement: pcad167_Supp [file pcad167_supp.zip]

Archive with 8 entries (8 files):
- suppl_data/pcp-2023-e-00242-File006.pdf
- suppl_data/pcp-2023-e-00242-File007.pdf
- suppl_data/pcp-2023-e-00242-File008.pdf
- suppl_data/pcp-2023-e-00242-File009.pdf
- suppl_data/pcp-2023-e-00242-File010.pdf
- suppl_data/pcp-2023-e-00242-File011.pdf
- suppl_data/pcp-2023-e-00242-File012.pdf
- suppl_data/pcp-2023-e-00242-File013.xlsx
