# Supplementary material for: Detailing Early Shoot Growth Arrest in Kro-0 x BG-5 Hybrids of Arabidopsis thaliana
Source: Plant Cell Physiol. 2023 Dec 28;65(3):420–7. doi: 10.1093/pcp/pcad167 (PMC11020215; doi:10.1093/pcp/pcad167)
Supplement: pcad167_Supp [file pcad167_supp.zip › suppl_data/pcp-2023-e-00242-File013.xlsx]

## Sheet: Table S1
Table S1. Flowering time of accessions and hybrid grown at 17 °C. N = 16
Accession	No. leaves at bolting	SD
Kro-0	11.6667	1.1547
F1	17.1667	2.48022
BG-5	42.7273	4.40661

## Sheet: Table S2 
Table S2. Differentially expressed genes in the internodes of the Kro-0 x BG-0 F1 hybrid between plants grown at 17°C and 23°C, considering as threshold log2FC ≥ |1.0|, and FDR < 0.05.
GeneID	Base mean	log2(FC)	StdErr	Wald-Stats	P-value	P-adj	Type	Symbol	Full name	Short description
AT5G24770	33929.2	-5.79466	0.465995	-12.435	1.68654e-35	3.69335e-32	protein_coding	ATVSP2	N/A	vegetative storage protein 2
AT4G15210	3194.92	-4.88182	0.41626	-11.7278	9.17998e-32	1.43595e-28	protein_coding	AT-BETA-AMY	N/A	beta-amylase 5
AT3G45130	1242.55	-4.44057	0.372466	-11.9221	9.08092e-33	1.80785e-29	protein_coding	LAS1	lanosterol synthase 1	lanosterol synthase 1
AT1G66300	74.5533	-4.1607	0.436471	-9.53258	1.5342e-21	1.04992e-18	protein_coding	N/A	N/A	F-box/RNI-like/FBD-like domains-containing protein
AT3G48280	106.63	-3.62054	0.357508	-10.1271	4.18704e-24	3.52661e-21	protein_coding	CYP71A25	cytochrome P450, family 71, subfamily A, polypeptide 25	cytochrome P450, family 71, subfamily A, polypeptide 25
AT3G24100	701.241	-3.60053	0.231876	-15.5279	2.24746e-54	1.64057e-50	protein_coding	BIA	N/A	Uncharacterised protein family SERF
AT5G45820	880.796	-3.5837	0.508596	-7.04626	1.83788e-12	3.21982e-10	protein_coding	CIPK20	CBL-interacting protein kinase 20	CBL-interacting protein kinase 20
AT5G06905	61.3759	-3.56969	0.45353	-7.87091	3.52082e-15	9.63782e-13	protein_coding	CYP712A2	cytochrome P450, family 712, subfamily A, polypeptide 2	cytochrome P450, family 712, subfamily A, polypeptide 2
AT1G70700	4072	-3.53597	0.212199	-16.6635	2.41596e-62	5.29071e-58	protein_coding	JAZ9	JASMONATE-ZIM-DOMAIN PROTEIN 9	TIFY domain/Divergent CCT motif family protein
AT5G05600	328.594	-3.44067	0.251449	-13.6834	1.27659e-42	4.65935e-39	protein_coding	JAO2	JASMONATE-INDUCED OXYGENASE2	2-oxoglutarate (2OG) and Fe(II)-dependent oxygenase superfamily protein
AT4G20820	174.906	-3.42452	0.289228	-11.8402	2.41919e-32	4.2584e-29	protein_coding	AtBBE18	N/A	FAD-binding Berberine family protein
AT5G65080	305.277	-3.4022	0.391022	-8.70079	3.2959e-18	1.50369e-15	protein_coding	AGL68	AGAMOUS-like 68	K-box region and MADS-box transcription factor family protein
AT4G15440	4475.77	-3.32782	0.409044	-8.13559	4.09937e-16	1.32018e-13	protein_coding	CYP74B2	N/A	hydroperoxide lyase 1
AT1G04580	1383.26	-3.32548	0.52378	-6.34901	2.1671e-10	2.66615e-08	protein_coding	AAO4	aldehyde oxidase 4	aldehyde oxidase 4
AT2G32530	225.779	-3.21423	0.534166	-6.01728	1.77367e-09	1.81503e-07	protein_coding	ATCSLB03	cellulose synthase-like B3	cellulose synthase-like B3
AT3G28740	177.722	-3.15767	0.355175	-8.89047	6.08529e-19	2.96137e-16	protein_coding	CYP81D11	cytochrome P450, family 81, subfamily D, polypeptide 11	Cytochrome P450 superfamily protein
AT3G50280	448.238	-3.15037	0.378934	-8.31377	9.27103e-17	3.17229e-14	protein_coding	N/A	N/A	HXXXD-type acyl-transferase family protein
AT1G56650	1856.67	-3.1109	0.467697	-6.65151	2.90093e-11	4.23517e-09	protein_coding	ATMYB75	MYB DOMAIN PROTEIN 75	production of anthocyanin pigment 1
AT2G43670	53.4575	-3.09897	0.497723	-6.2263	4.77572e-10	5.47558e-08	protein_coding	N/A	N/A	Carbohydrate-binding X8 domain superfamily protein
AT2G46990	137.958	-3.06697	0.505693	-6.06489	1.32041e-09	1.39017e-07	protein_coding	IAA20	indole-3-acetic acid inducible 20	indole-3-acetic acid inducible 20
AT2G15020	2711.84	-3.06451	0.477952	-6.41175	1.43859e-10	1.86412e-08	protein_coding	N/A	N/A	N/A
ATCG00270	5153.6	-3.02736	0.480175	-6.3047	2.8876e-10	3.39976e-08	protein_coding	PSBD	photosystem II reaction center protein D	photosystem II reaction center protein D
AT5G24150	4579.13	-3.02152	0.486309	-6.21316	5.19294e-10	5.86186e-08	protein_coding	SQE5	SQUALENE MONOOXYGENASE 5	FAD/NAD(P)-binding oxidoreductase family protein
AT2G27420	61.2619	-2.99965	0.5367	-5.58906	2.28297e-08	1.77286e-06	protein_coding	N/A	N/A	Cysteine proteinases superfamily protein
AT3G16690	56.3149	-2.91685	0.391584	-7.44885	9.41572e-14	2.02152e-11	protein_coding	AtSWEET16	N/A	Nodulin MtN3 family protein
ATCG00390	338.028	-2.91148	0.342473	-8.50133	1.87427e-17	7.3294e-15	pre_trna	TRNT.2	N/A	N/A
AT1G64780	2018.6	-2.89385	0.400354	-7.22823	4.89343e-13	9.8313e-11	protein_coding	AMT1;2	ammonium transporter 1;2	ammonium transporter 1;2
AT1G52342	134.518	-2.88887	0.479325	-6.02696	1.67074e-09	1.72582e-07	protein_coding	N/A	N/A	N/A
AT4G23670	8008.66	-2.88473	0.292098	-9.8759	5.29536e-23	4.14154e-20	protein_coding	N/A	N/A	Polyketide cyclase/dehydrase and lipid transport superfamily protein
AT5G41660	70.3426	-2.84673	0.537689	-5.29439	1.19417e-07	7.47175e-06	protein_coding	N/A	N/A	N/A
AT3G50270	352.309	-2.84139	0.322163	-8.81975	1.14713e-18	5.46106e-16	protein_coding	N/A	N/A	HXXXD-type acyl-transferase family protein
AT1G03055	250.173	-2.80502	0.46865	-5.98531	2.15973e-09	2.16954e-07	protein_coding	AtD27	A. thaliana homolog of rice D27	N/A
AT4G15248	75.9818	-2.78342	0.523782	-5.31408	1.07198e-07	6.92486e-06	protein_coding	BBX30	B-box domain protein 30	B-box type zinc finger family protein
AT4G37140	48.2031	-2.77673	0.510657	-5.43756	5.40151e-08	3.81573e-06	protein_coding	ATMES20	ARABIDOPSIS THALIANA METHYL ESTERASE 20	alpha/beta-Hydrolases superfamily protein
ATCG00300	139.592	-2.77074	0.519273	-5.33581	9.51193e-08	6.27415e-06	protein_coding	YCF9	N/A	YCF9
AT1G44350	624.381	-2.76714	0.340524	-8.12614	4.43183e-16	1.40656e-13	protein_coding	ILL6	IAA-leucine resistant (ILR)-like gene 6	IAA-leucine resistant (ILR)-like gene 6
AT5G65380	636.43	-2.76439	0.483867	-5.71312	1.1092e-08	9.55905e-07	protein_coding	N/A	N/A	MATE efflux family protein
AT2G29370	221.143	-2.73792	0.539107	-5.07862	3.80182e-07	2.0456e-05	protein_coding	N/A	N/A	NAD(P)-binding Rossmann-fold superfamily protein
AT1G52400	6073.61	-2.73414	0.461621	-5.92292	3.16266e-09	3.07818e-07	protein_coding	ATBG1	A. THALIANA BETA-GLUCOSIDASE 1	beta glucosidase 18
AT5G10210	245.443	-2.73274	0.511176	-5.346	8.992e-08	6.00353e-06	protein_coding	N/A	N/A	N/A
AT3G55970	350.939	-2.72722	0.505857	-5.39128	6.9956e-08	4.81751e-06	protein_coding	ATJRG21	N/A	jasmonate-regulated gene 21
AT1G12090	2174.95	-2.7223	0.364225	-7.47423	7.76566e-14	1.7006e-11	protein_coding	ELP	extensin-like protein	extensin-like protein
AT3G28270	6956.89	-2.70715	0.512813	-5.27902	1.29874e-07	8.03422e-06	protein_coding	AFL1	At14a-Like1	Protein of unknown function (DUF677)
AT3G27170	1082.6	-2.70176	0.163881	-16.4861	4.6198e-61	5.05844e-57	protein_coding	ATCLC-B	N/A	chloride channel B
AT2G43530	801.123	-2.69601	0.426241	-6.32508	2.53101e-10	3.01231e-08	protein_coding	N/A	N/A	Scorpion toxin-like knottin superfamily protein
AT5G13490	332.577	-2.68591	0.280146	-9.58751	9.02379e-22	6.37458e-19	protein_coding	AAC2	ADP/ATP carrier 2	ADP/ATP carrier 2
AT5G46830	40.6916	-2.64975	0.442633	-5.98633	2.14623e-09	2.16591e-07	protein_coding	ATNIG1	NACL-INDUCIBLE GENE 1	NACL-inducible gene 1
AT2G20910	87.8278	-2.62361	0.537964	-4.87693	1.07748e-06	4.8551e-05	pseudogene	N/A	N/A	N/A
AT3G48240	145.949	-2.60759	0.314386	-8.29423	1.09293e-16	3.62636e-14	protein_coding	N/A	N/A	Octicosapeptide/Phox/Bem1p family protein
AT2G30310	14.2563	-2.60638	0.540085	-4.82587	1.39391e-06	6.05815e-05	protein_coding	N/A	N/A	GDSL-like Lipase/Acylhydrolase family protein
AT4G37150	543.924	-2.60257	0.477919	-5.44563	5.16212e-08	3.6703e-06	protein_coding	ATMES9	ARABIDOPSIS THALIANA METHYL ESTERASE 9	methyl esterase 9
AT4G12400	129.584	-2.59769	0.404203	-6.42671	1.30395e-10	1.69972e-08	protein_coding	Hop3	Hop3	stress-inducible protein, putative
AT4G35090	16080.5	-2.59245	0.44403	-5.83847	5.26822e-09	4.82371e-07	protein_coding	CAT2	catalase 2	catalase 2
AT4G31870	867.079	-2.58758	0.433665	-5.96677	2.42002e-09	2.39801e-07	protein_coding	ATGPX7	GLUTATHIONE PEROXIDASE 7	glutathione peroxidase 7
AT2G34810	1054.81	-2.56293	0.375662	-6.82244	8.95078e-12	1.40009e-09	protein_coding	AtBBE16	N/A	FAD-binding Berberine family protein
AT3G15540	858.106	-2.55509	0.450486	-5.67185	1.41267e-08	1.18985e-06	protein_coding	IAA19	indole-3-acetic acid inducible 19	indole-3-acetic acid inducible 19
AT5G58770	600.896	-2.55299	0.4425	-5.76948	7.95188e-09	7.0217e-07	protein_coding	AtcPT4	N/A	Undecaprenyl pyrophosphate synthetase family protein
AT5G52900	259.946	-2.5499	0.502024	-5.07925	3.7893e-07	2.04389e-05	protein_coding	MAKR6	MEMBRANE-ASSOCIATED KINASE REGULATOR 6	N/A
AT2G36750	126.424	-2.54001	0.33765	-7.52261	5.36919e-14	1.22479e-11	protein_coding	UGT73C1	UDP-glucosyl transferase 73C1	UDP-glucosyl transferase 73C1
AT5G52640	889.452	-2.52184	0.299628	-8.41658	3.87643e-17	1.36919e-14	protein_coding	ATHS83	N/A	heat shock protein 90.1
AT3G28917	608.804	-2.51713	0.421065	-5.97801	2.25877e-09	2.2484e-07	protein_coding	MIF2	mini zinc finger 2	mini zinc finger 2
AT1G62660	767.524	-2.49406	0.415798	-5.99826	1.99442e-09	2.03144e-07	protein_coding	VI1	VACUOLAR INVERTASE 1	Glycosyl hydrolases family 32 protein
AT5G55250	280.304	-2.48965	0.391016	-6.36714	1.92587e-10	2.39628e-08	protein_coding	AtIAMT1	N/A	IAA carboxylmethyltransferase 1
ATCG00470	12007.5	-2.48619	0.473253	-5.2534	1.49317e-07	9.10833e-06	protein_coding	ATPE	ATP synthase epsilon chain	ATP synthase epsilon chain
AT5G65870	468.983	-2.47631	0.335345	-7.38436	1.53194e-13	3.22576e-11	protein_coding	ATPSK5	phytosulfokine 5 precursor	phytosulfokine 5 precursor
AT1G52410	3314.67	-2.47137	0.261404	-9.45421	3.25456e-21	2.09623e-18	protein_coding	AtTSA1	N/A	TSK-associating protein 1
AT3G53680	145.983	-2.4688	0.359685	-6.86378	6.70633e-12	1.05656e-09	protein_coding	N/A	N/A	Acyl-CoA N-acyltransferase with RING/FYVE/PHD-type zinc finger domain
AT3G57600	124.824	-2.46226	0.344706	-7.14309	9.12564e-13	1.69358e-10	protein_coding	N/A	N/A	Integrase-type DNA-binding superfamily protein
AT5G64770	3585.31	-2.45854	0.492851	-4.98842	6.08764e-07	3.02985e-05	protein_coding	CLEL 9	CLE-like 9	N/A
AT1G47400	429.071	-2.44294	0.491828	-4.96706	6.79771e-07	3.29343e-05	protein_coding	FEP3	FE-UPTAKE-INDUCING PEPTIDE3	N/A
AT3G12580	1396.2	-2.43635	0.321943	-7.56764	3.80054e-14	9.04653e-12	protein_coding	ATHSP70	ARABIDOPSIS HEAT SHOCK PROTEIN 70	heat shock protein 70
AT3G21755	615.072	-2.43035	0.390618	-6.22181	4.91458e-10	5.5764e-08	other_rna	N/A	N/A	other RNA
AT1G12240	2354.73	-2.42048	0.216309	-11.1899	4.56963e-29	5.88649e-26	protein_coding	ATBETAFRUCT4	N/A	Glycosyl hydrolases family 32 protein
AT5G15500	459.247	-2.42015	0.486446	-4.97516	6.51953e-07	3.19926e-05	protein_coding	N/A	N/A	Ankyrin repeat family protein
AT1G09500	183.314	-2.41856	0.456663	-5.29615	1.18269e-07	7.42114e-06	protein_coding	N/A	N/A	NAD(P)-binding Rossmann-fold superfamily protein
AT4G17490	214.738	-2.41555	0.505215	-4.78123	1.74224e-06	7.25346e-05	protein_coding	ATERF6	ethylene responsive element binding factor 6	ethylene responsive element binding factor 6
AT5G52120	138.217	-2.41459	0.474189	-5.09203	3.5425e-07	1.93367e-05	protein_coding	AtPP2-A14	phloem protein 2-A14	phloem protein 2-A14
AT2G14247	211.83	-2.41239	0.495448	-4.86911	1.12101e-06	5.01002e-05	protein_coding	N/A	N/A	Expressed protein
AT1G17380	467.829	-2.39027	0.37082	-6.44591	1.14908e-10	1.52507e-08	protein_coding	JAZ5	jasmonate-zim-domain protein 5	jasmonate-zim-domain protein 5
AT4G38840	167.693	-2.38402	0.454069	-5.25034	1.51817e-07	9.18406e-06	protein_coding	SAUR14	SMALL AUXIN UPREGULATED RNA 14	SAUR-like auxin-responsive protein family
AT1G45616	56.6848	-2.37776	0.526163	-4.51905	6.21174e-06	0.000210901	protein_coding	AtRLP6	receptor like protein 6	receptor like protein 6
AT2G38750	215.62	-2.36973	0.461905	-5.13035	2.892e-07	1.60741e-05	protein_coding	ANNAT4	annexin 4	annexin 4
AT1G03170	141.821	-2.36464	0.481183	-4.91421	8.91414e-07	4.12682e-05	protein_coding	FAF2	FANTASTIC FOUR 2	Protein of unknown function (DUF3049)
ATCG00290	77.8832	-2.34674	0.52827	-4.44231	8.89984e-06	0.000286193	pre_trna	TRNS.2	N/A	N/A
AT5G26220	180.354	-2.34013	0.441345	-5.30228	1.14368e-07	7.23857e-06	protein_coding	AtGGCT2;1	N/A	ChaC-like family protein
AT2G23590	40.0761	-2.33051	0.534027	-4.36403	1.27687e-05	0.000387288	protein_coding	ATMES8	METHYL ESTERASE 8	methyl esterase 8
AT1G10960	2124.44	-2.32439	0.301893	-7.69939	1.36713e-14	3.48124e-12	protein_coding	ATFD1	ferredoxin 1	ferredoxin 1
AT4G12320	1324.57	-2.32413	0.475687	-4.88584	1.02988e-06	4.65016e-05	protein_coding	CYP706A6	cytochrome P450, family 706, subfamily A, polypeptide 6	cytochrome P450, family 706, subfamily A, polypeptide 6
AT4G04293	359.187	-2.32092	0.540027	-4.29778	1.72513e-05	0.000494064	transposable_element_gene	N/A	N/A	transposable element gene
AT5G53200	266.788	-2.31743	0.340889	-6.7982	1.05932e-11	1.62225e-09	protein_coding	TRY	TRIPTYCHON	Homeodomain-like superfamily protein
AT2G34500	32.8509	-2.29198	0.474712	-4.82814	1.37817e-06	6.03286e-05	protein_coding	CYP710A1	cytochrome P450, family 710, subfamily A, polypeptide 1	cytochrome P450, family 710, subfamily A, polypeptide 1
AT3G47420	910.813	-2.28811	0.286058	-7.99879	1.2565e-15	3.62053e-13	protein_coding	AtG3Pp1	Glycerol-3-phosphate permease 1	phosphate starvation-induced gene 3
AT5G47240	2241.06	-2.28571	0.24708	-9.25088	2.2265e-20	1.25021e-17	protein_coding	atnudt8	nudix hydrolase homolog 8	nudix hydrolase homolog 8
AT4G22110	12.5083	-2.28267	0.539749	-4.22914	2.3459e-05	0.00063345	protein_coding	N/A	N/A	GroES-like zinc-binding dehydrogenase family protein
AT1G35630	64.2015	-2.28061	0.50728	-4.49576	6.93224e-06	0.000231416	protein_coding	RMR5	N/A	Protease-associated (PA) RING/U-box zinc finger family protein
AT4G01080	759.793	-2.27743	0.413193	-5.51179	3.55203e-08	2.59287e-06	protein_coding	MOAT4	mannan O-acetyltransferase 4	TRICHOME BIREFRINGENCE-LIKE 26
AT4G17340	1258.4	-2.27599	0.315105	-7.22297	5.08641e-13	1.01261e-10	protein_coding	DELTA-TIP2	N/A	tonoplast intrinsic protein 2;2
AT5G39160	180.29	-2.27553	0.434765	-5.23394	1.65937e-07	9.95578e-06	protein_coding	N/A	N/A	RmlC-like cupins superfamily protein
AT3G21150	112.472	-2.27265	0.411876	-5.51779	3.43294e-08	2.51432e-06	protein_coding	AtBBX32	N/A	B-box 32
AT5G51780	33.3465	-2.27025	0.461908	-4.91495	8.88073e-07	4.12032e-05	protein_coding	bHLH	N/A	basic helix-loop-helix (bHLH) DNA-binding superfamily protein
AT1G30135	12.9891	-2.26842	0.53955	-4.20429	2.61905e-05	0.000690187	protein_coding	JAZ8	jasmonate-zim-domain protein 8	jasmonate-zim-domain protein 8
AT4G34550	192.366	-2.26556	0.483875	-4.68211	2.8394e-06	0.000107578	protein_coding	N/A	N/A	N/A
AT2G07783	428.985	-2.2582	0.377696	-5.97887	2.24687e-09	2.24677e-07	pseudogene	N/A	N/A	N/A
AT2G34080	160.421	-2.2518	0.514021	-4.38075	1.18271e-05	0.000364279	protein_coding	N/A	N/A	Cysteine proteinases superfamily protein
AT4G19170	9018.21	-2.24687	0.483226	-4.64973	3.32365e-06	0.000121782	protein_coding	CCD4	carotenoid cleavage dioxygenase 4	nine-cis-epoxycarotenoid dioxygenase 4
AT1G74430	447.459	-2.23831	0.278973	-8.02339	1.02867e-15	3.00357e-13	protein_coding	ATMYB95	ARABIDOPSIS THALIANA MYB DOMAIN PROTEIN 95	myb domain protein 95
AT1G79310	43.6785	-2.22858	0.422988	-5.26866	1.37425e-07	8.40636e-06	protein_coding	AtMC7	metacaspase 7	metacaspase 7
AT4G30120	23.0909	-2.22407	0.472619	-4.70585	2.52815e-06	9.76651e-05	protein_coding	ATHMA3	A. THALIANA HEAVY METAL ATPASE 3	heavy metal atpase 3
ATCG00480	13126	-2.22124	0.428149	-5.188	2.12563e-07	1.23473e-05	protein_coding	AthCF1beta	N/A	ATP synthase subunit beta
ATCG00220	2477.17	-2.21992	0.53999	-4.11105	3.93869e-05	0.000971321	protein_coding	PSBM	photosystem II reaction center protein M	photosystem II reaction center protein M
AT3G10150	65.5658	-2.21938	0.488952	-4.53905	5.6507e-06	0.000193351	protein_coding	ATPAP16	N/A	purple acid phosphatase 16
AT3G24300	126.332	-2.20614	0.434324	-5.07948	3.78467e-07	2.04389e-05	protein_coding	AMT1;3	ammonium transporter 1;3	ammonium transporter 1;3
AT1G62540	997.469	-2.20606	0.479876	-4.59714	4.28332e-06	0.00015178	protein_coding	FMO GS-OX2	flavin-monooxygenase glucosinolate S-oxygenase 2	flavin-monooxygenase glucosinolate S-oxygenase 2
AT1G24485	27.9668	-2.19588	0.537241	-4.08733	4.36369e-05	0.00105943	protein_coding	N/A	N/A	N/A
AT2G45180	947.125	-2.19567	0.455502	-4.82033	1.43322e-06	6.19055e-05	protein_coding	DRN1	Disease Related Nonspeci&#64257;c Lipid Transfer Protein 1	Bifunctional inhibitor/lipid-transfer protein/seed storage 2S albumin superfamily protein
AT2G07718	25.2254	-2.1912	0.502235	-4.3629	1.28349e-05	0.000388386	protein_coding	N/A	N/A	Cytochrome b/b6 protein
AT3G56275	990.246	-2.18997	0.434866	-5.03596	4.75454e-07	2.4557e-05	pseudogene	N/A	N/A	N/A
AT5G39190	237.905	-2.18729	0.444089	-4.92534	8.42159e-07	3.94069e-05	protein_coding	ATGER2	A. THALIANA GERMIN LIKE PROTEIN 2	germin-like protein 2
AT5G41120	460.015	-2.17797	0.234408	-9.29135	1.52342e-20	9.01658e-18	protein_coding	ELT4	N/A	Esterase/lipase/thioesterase family protein
AT3G14850	77.7148	-2.1734	0.416194	-5.22209	1.76912e-07	1.04708e-05	protein_coding	TBL41	TRICHOME BIREFRINGENCE-LIKE 41	TRICHOME BIREFRINGENCE-LIKE 41
AT5G10946	86.3254	-2.1718	0.536108	-4.05105	5.09875e-05	0.00120062	protein_coding	N/A	N/A	N/A
AT2G44990	1209.95	-2.16856	0.515034	-4.21052	2.54782e-05	0.000673036	protein_coding	ATCCD7	N/A	carotenoid cleavage dioxygenase 7
AT5G55790	31.5603	-2.16659	0.531149	-4.07907	4.52169e-05	0.0010928	protein_coding	N/A	N/A	N/A
AT5G03720	206.963	-2.16596	0.314717	-6.88227	5.89074e-12	9.41616e-10	protein_coding	AT-HSFA3	ARABIDOPSIS THALIANA HEAT SHOCK TRANSCRIPTION FACTOR A3	heat shock transcription factor A3
AT5G04380	391.934	-2.16187	0.534705	-4.04311	5.27474e-05	0.00122967	protein_coding	N/A	N/A	S-adenosyl-L-methionine-dependent methyltransferases superfamily protein
AT4G27030	566.771	-2.1614	0.41477	-5.21108	1.87743e-07	1.10819e-05	protein_coding	FAD4	FATTY ACID DESATURASE 4	fatty acid desaturase A
AT1G53990	305.693	-2.15828	0.509071	-4.23964	2.23876e-05	0.000611303	protein_coding	GLIP3	GDSL-motif lipase 3	GDSL-motif lipase 3
AT2G45450	696.323	-2.15226	0.427105	-5.03919	4.67506e-07	2.43181e-05	protein_coding	ZPR1	LITTLE ZIPPER 1	protein binding
AT1G64200	38.1837	-2.14912	0.535459	-4.01361	5.97967e-05	0.00136121	protein_coding	VHA-E3	vacuolar H+-ATPase subunit E isoform 3	vacuolar H+-ATPase subunit E isoform 3
ATCG00650	187.226	-2.14785	0.341832	-6.28337	3.31318e-10	3.87997e-08	protein_coding	RPS18	ribosomal protein S18	ribosomal protein S18
AT3G46900	103.258	-2.14636	0.529767	-4.05151	5.08876e-05	0.00119956	protein_coding	COPT2	copper transporter 2	copper transporter 2
AT1G78750	101.468	-2.13432	0.539853	-3.95353	7.70078e-05	0.0016664	protein_coding	N/A	N/A	F-box/RNI-like superfamily protein
AT4G18330	25.587	-2.12438	0.540373	-3.93132	8.44809e-05	0.00177351	protein_coding	N/A	N/A	Translation elongation factor EF1A/initiation factor IF2gamma family protein
AT2G30210	12.6117	-2.12419	0.537802	-3.94976	7.82282e-05	0.00168448	protein_coding	LAC3	laccase 3	laccase 3
AT4G37925	952.542	-2.11325	0.434307	-4.8658	1.13995e-06	5.08427e-05	protein_coding	NDH-M	subunit NDH-M of NAD(P)H:plastoquinone dehydrogenase complex	subunit NDH-M of NAD(P)H:plastoquinone dehydrogenase complex
AT3G08860	440.779	-2.11288	0.539762	-3.91448	9.06009e-05	0.00187353	protein_coding	PYD4	PYRIMIDINE 4	PYRIMIDINE 4
AT1G19670	1825.34	-2.10819	0.322424	-6.53856	6.21125e-11	8.6637e-09	protein_coding	ATCLH1	chlorophyllase 1	chlorophyllase 1
AT4G36950	49.9985	-2.10773	0.39789	-5.29728	1.17538e-07	7.39647e-06	protein_coding	MAPKKK21	mitogen-activated protein kinase kinase kinase 21	mitogen-activated protein kinase kinase kinase 21
AT4G02320	45.753	-2.09507	0.448923	-4.66687	3.05819e-06	0.000114091	protein_coding	N/A	N/A	Plant invertase/pectin methylesterase inhibitor superfamily
AT1G19180	1764.01	-2.09354	0.20141	-10.3944	2.63005e-25	2.74264e-22	protein_coding	AtJAZ1	N/A	jasmonate-zim-domain protein 1
AT2G36540	57.2005	-2.09148	0.377486	-5.54055	3.01524e-08	2.23077e-06	protein_coding	N/A	N/A	Haloacid dehalogenase-like hydrolase (HAD) superfamily protein
AT1G52000	368.417	-2.09092	0.494854	-4.22534	2.38583e-05	0.000642648	protein_coding	N/A	N/A	Mannose-binding lectin superfamily protein
AT4G21730	1062.79	-2.07619	0.301169	-6.89378	5.43288e-12	8.74814e-10	pseudogene	N/A	N/A	N/A
AT1G06620	242.166	-2.07391	0.371556	-5.58168	2.38211e-08	1.83683e-06	protein_coding	N/A	N/A	2-oxoglutarate (2OG) and Fe(II)-dependent oxygenase superfamily protein
AT1G76690	820.279	-2.07146	0.214303	-9.66602	4.20417e-22	3.06891e-19	protein_coding	ATOPR2	ARABIDOPSIS 12-OXOPHYTODIENOATE REDUCTASE 2	12-oxophytodienoate reductase 2
AT2G41312	184.262	-2.05372	0.439949	-4.66807	3.04037e-06	0.00011362	other_rna	sORF13	short open reading frame 13	other RNA
AT2G23000	853.118	-2.05318	0.480807	-4.27028	1.95227e-05	0.000543294	protein_coding	scpl10	serine carboxypeptidase-like 10	serine carboxypeptidase-like 10
AT5G48090	61.977	-2.05217	0.518386	-3.95877	7.53381e-05	0.00163962	protein_coding	ELP1	EDM2-like protein1	EDM2-like protein1
ATCG01090	133.651	-2.04335	0.536421	-3.80922	0.000139405	0.00263858	protein_coding	NDHI	N/A	NADPH dehydrogenases
AT3G09960	133.248	-2.04286	0.50612	-4.03632	5.42955e-05	0.00125689	protein_coding	N/A	N/A	Calcineurin-like metallo-phosphoesterase superfamily protein
AT3G57680	540.354	-2.04261	0.487511	-4.18988	2.79099e-05	0.000729355	protein_coding	N/A	N/A	Peptidase S41 family protein
AT4G29640	9.8033	-2.0378	0.537035	-3.79454	0.000147916	0.00276384	protein_coding	N/A	N/A	Cytidine/deoxycytidylate deaminase family protein
AT5G61350	40.5059	-2.03603	0.474632	-4.28969	1.7892e-05	0.000508194	protein_coding	CAP1	[Ca2+]cyt-associated protein kinase 1	Protein kinase superfamily protein
AT3G16150	265.961	-2.02612	0.511099	-3.96424	7.36304e-05	0.00161446	protein_coding	ASPGB1	asparaginase B1	N-terminal nucleophile aminohydrolases (Ntn hydrolases) superfamily protein
ATCG00280	2111.65	-2.02505	0.512745	-3.94942	7.834e-05	0.00168523	protein_coding	PSBC	photosystem II reaction center protein C	photosystem II reaction center protein C
AT4G17460	353.918	-2.02118	0.263933	-7.65794	1.88942e-14	4.64903e-12	protein_coding	HAT1	N/A	Homeobox-leucine zipper protein 4 (HB-4) / HD-ZIP protein
AT1G75300	157.299	-2.00833	0.516414	-3.889	0.00010066	0.00203917	protein_coding	N/A	N/A	NmrA-like negative transcriptional regulator family protein
AT3G04420	103.585	-2.00742	0.497132	-4.038	5.39081e-05	0.00124924	protein_coding	anac048	NAC domain containing protein 48	NAC domain containing protein 48
ATCG00430	11149.6	-2.0015	0.439966	-4.54921	5.38465e-06	0.000185698	protein_coding	NdhK	N/A	photosystem II reaction center protein G
AT2G26380	16.3392	-1.99998	0.540221	-3.70216	0.000213774	0.00368907	protein_coding	N/A	N/A	Leucine-rich repeat (LRR) family protein
AT3G53370	168.237	-1.9936	0.31507	-6.32748	2.49195e-10	2.98203e-08	protein_coding	N/A	N/A	S1FA-like DNA-binding protein
AT1G50732	137.943	-1.99267	0.496036	-4.01719	5.88969e-05	0.00134406	protein_coding	N/A	N/A	N/A
AT2G31110	2567.18	-1.98837	0.244975	-8.11664	4.79257e-16	1.4782e-13	protein_coding	TBL40	TRICHOME BIREFRINGENCE-LIKE 40	Plant protein of unknown function (DUF828)
AT1G77520	120.888	-1.98449	0.489264	-4.05607	4.99057e-05	0.00118406	protein_coding	N/A	N/A	O-methyltransferase family protein
AT3G51450	668.987	-1.97681	0.298371	-6.62533	3.46473e-11	4.95909e-09	protein_coding	N/A	N/A	Calcium-dependent phosphotriesterase superfamily protein
AT3G03660	23.4039	-1.97654	0.495601	-3.98816	6.65869e-05	0.00148492	protein_coding	WOX11	WUSCHEL related homeobox 11	WUSCHEL related homeobox 11
AT3G21720	530.978	-1.96467	0.534934	-3.67274	0.000239966	0.0040548	protein_coding	ICL	isocitrate lyase	isocitrate lyase
AT3G21850	37.2223	-1.96405	0.534518	-3.67444	0.00023837	0.00403094	protein_coding	ASK9	SKP1-like 9	SKP1-like 9
AT2G34490	775.757	-1.95588	0.260106	-7.51954	5.49706e-14	1.24103e-11	protein_coding	CYP710A2	cytochrome P450, family 710, subfamily A, polypeptide 2	cytochrome P450, family 710, subfamily A, polypeptide 2
AT1G76650	122.176	-1.95546	0.536013	-3.64815	0.000264132	0.00434905	protein_coding	CML38	calmodulin-like 38	calmodulin-like 38
AT1G20470	323.593	-1.95432	0.397315	-4.91881	8.70722e-07	4.0484e-05	protein_coding	SAUR60	SMALL AUXIN UPREGULATED RNA 60	SAUR-like auxin-responsive protein family
AT5G02230	859.369	-1.95359	0.231375	-8.44337	3.08307e-17	1.12527e-14	protein_coding	N/A	N/A	Haloacid dehalogenase-like hydrolase (HAD) superfamily protein
AT5G50260	137.597	-1.94976	0.472235	-4.12879	3.64675e-05	0.000912687	protein_coding	CEP1	cysteine endopeptidase 1	Cysteine proteinases superfamily protein
AT5G25450	66.8111	-1.94896	0.484738	-4.02064	5.804e-05	0.00132836	protein_coding	N/A	N/A	Cytochrome bd ubiquinol oxidase, 14kDa subunit
AT1G70820	1617.62	-1.94264	0.456944	-4.25138	2.12456e-05	0.00058376	protein_coding	N/A	N/A	phosphoglucomutase, putative / glucose phosphomutase, putative
AT5G19230	90.5915	-1.93691	0.5403	-3.58487	0.000337244	0.00525029	protein_coding	N/A	N/A	Glycoprotein membrane precursor GPI-anchored
AT4G35060	1003.34	-1.93568	0.256	-7.56124	3.99245e-14	9.40115e-12	protein_coding	AtHMP39	HEAVY METAL ASSOCIATED PROTEIN 39	Heavy metal transport/detoxification superfamily protein
AT1G32560	40.4691	-1.93066	0.539461	-3.57886	0.000345096	0.00534459	protein_coding	AtLEA4-1	Late Embryogenesis Abundant 4-1	Late embryogenesis abundant protein, group 1 protein
AT4G37410	42.1847	-1.92876	0.538672	-3.58058	0.000342836	0.00532088	protein_coding	CYP81F4	cytochrome P450, family 81, subfamily F, polypeptide 4	cytochrome P450, family 81, subfamily F, polypeptide 4
AT5G63160	3251.55	-1.92711	0.356524	-5.40529	6.47043e-08	4.49829e-06	protein_coding	BT1	BTB and TAZ domain protein 1	BTB and TAZ domain protein 1
AT5G19260	924.515	-1.92539	0.285873	-6.73513	1.63783e-11	2.45663e-09	protein_coding	FAF3	FANTASTIC FOUR 3	Protein of unknown function (DUF3049)
AT1G66540	164.798	-1.92256	0.347851	-5.52697	3.25817e-08	2.39432e-06	protein_coding	N/A	N/A	Cytochrome P450 superfamily protein
AT1G67150	35.6826	-1.91975	0.444699	-4.31697	1.58189e-05	0.000461276	protein_coding	N/A	N/A	Plant protein of unknown function (DUF247)
AT2G07671	161.519	-1.91772	0.494169	-3.88069	0.00010416	0.00208692	protein_coding	N/A	N/A	ATP synthase subunit C family protein
AT3G53650	105.807	-1.91453	0.449668	-4.25765	2.06588e-05	0.000569782	protein_coding	HTB6	N/A	Histone superfamily protein
AT1G28670	168.098	-1.91285	0.359739	-5.31732	1.05307e-07	6.85568e-06	protein_coding	ARAB-1	N/A	GDSL-like Lipase/Acylhydrolase superfamily protein
AT3G48740	696.603	-1.91196	0.434788	-4.39744	1.09533e-05	0.00034169	protein_coding	AtSWEET11	N/A	Nodulin MtN3 family protein
AT3G05165	1901.66	-1.90547	0.257614	-7.39661	1.39706e-13	2.97031e-11	protein_coding	N/A	N/A	Major facilitator superfamily protein
AT5G48850	151.762	-1.90162	0.499825	-3.80456	0.000142055	0.00267715	protein_coding	ATSDI1	SULPHUR DEFICIENCY-INDUCED 1	Tetratricopeptide repeat (TPR)-like superfamily protein
AT5G41663	34.5748	-1.89935	0.489269	-3.88201	0.000103595	0.0020818	mirna	MIR319	MICRORNA 319	MIR319/MIR319B; miRNA
AT3G24460	1023.4	-1.8984	0.389751	-4.87079	1.11152e-06	4.97774e-05	protein_coding	N/A	N/A	Serinc-domain containing serine and sphingolipid biosynthesis protein
AT2G32560	1884.74	-1.89692	0.326645	-5.80728	6.34944e-09	5.69862e-07	protein_coding	N/A	N/A	F-box family protein
ATCG00460	51.2844	-1.8943	0.536437	-3.53126	0.000413587	0.00615356	pre_trna	TRNM	N/A	N/A
AT1G15300	82.082	-1.89389	0.430045	-4.40393	1.06309e-05	0.00033401	transposable_element_gene	CYTOSLEEPER	CYTOSLEEPER	transposable element gene
AT3G11110	267.345	-1.89287	0.392077	-4.8278	1.38053e-06	6.03286e-05	protein_coding	ATL66	Arabidopsis TÃ³xicos en Levadura 66	RING/U-box superfamily protein
AT1G68610	46.3332	-1.89253	0.53932	-3.5091	0.000449618	0.00657288	protein_coding	PCR11	PLANT CADMIUM RESISTANCE 11	PLANT CADMIUM RESISTANCE 11
AT5G24155	389.221	-1.89163	0.290846	-6.50388	7.82734e-11	1.07132e-08	protein_coding	N/A	N/A	FAD/NAD(P)-binding oxidoreductase family protein
AT3G59270	28.4082	-1.88922	0.538476	-3.50845	0.000450719	0.0065742	protein_coding	N/A	N/A	FBD-like domain family protein
ATCG00090	168.288	-1.88769	0.474103	-3.98162	6.8448e-05	0.00152177	pre_trna	TRNS.1	N/A	N/A
AT2G38760	73.7865	-1.88428	0.54042	-3.4867	0.000489015	0.00699017	protein_coding	ANN3	ANNEXIN 3	annexin 3
AT5G28020	931.209	-1.88283	0.491355	-3.83192	0.000127149	0.00245109	protein_coding	ATCYSD2	CYSTEINE SYNTHASE D2	cysteine synthase D2
AT5G38410	26843.7	-1.87941	0.483254	-3.88906	0.000100631	0.00203917	protein_coding	RBCS3B	Rubisco small subunit 3B	Ribulose bisphosphate carboxylase (small chain) family protein
AT1G07440	1381	-1.87606	0.31808	-5.89807	3.67774e-09	3.50168e-07	protein_coding	N/A	N/A	NAD(P)-binding Rossmann-fold superfamily protein
AT5G53660	148.202	-1.87595	0.455547	-4.11802	3.82146e-05	0.0009499	protein_coding	AtGRF7	growth-regulating factor 7	growth-regulating factor 7
AT2G22990	7809.17	-1.87337	0.472838	-3.96198	7.43315e-05	0.00162616	protein_coding	SCPL8	SERINE CARBOXYPEPTIDASE-LIKE 8	sinapoylglucose 1
AT5G17390	16.0828	-1.8718	0.537689	-3.48119	0.00049919	0.00712167	protein_coding	N/A	N/A	Adenine nucleotide alpha hydrolases-like superfamily protein
AT2G21050	5977.58	-1.86798	0.264586	-7.06002	1.6648e-12	2.96402e-10	protein_coding	LAX2	like AUXIN RESISTANT 2	like AUXIN RESISTANT 2
AT3G56290	825.611	-1.86496	0.450944	-4.13567	3.53915e-05	0.000890849	protein_coding	N/A	N/A	N/A
AT3G28420	235.734	-1.85381	0.359853	-5.15158	2.58296e-07	1.45409e-05	protein_coding	N/A	N/A	Putative membrane lipoprotein
AT5G58310	815.86	-1.84962	0.436721	-4.23524	2.28312e-05	0.000621867	protein_coding	ATMES18	ARABIDOPSIS THALIANA METHYL ESTERASE 18	methyl esterase 18
AT2G30760	47.588	-1.84793	0.531688	-3.47559	0.000509727	0.00721558	protein_coding	N/A	N/A	N/A
AT1G53903	74.0216	-1.83911	0.326987	-5.62442	1.86133e-08	1.49858e-06	protein_coding	N/A	N/A	Protein of unknown function (DUF581)
AT5G56860	329.835	-1.83612	0.484918	-3.78644	0.000152819	0.00283609	protein_coding	GATA21	GATA TRANSCRIPTION FACTOR 21	GATA type zinc finger transcription factor family protein
AT5G51190	419.012	-1.83561	0.505082	-3.63429	0.000278747	0.00451501	protein_coding	ERF105	ethylene response factor 105	Integrase-type DNA-binding superfamily protein
AT4G09350	710.194	-1.83554	0.403367	-4.55053	5.35108e-06	0.000184832	protein_coding	CRRJ	CHLORORESPIRATORY REDUCTION J	Chaperone DnaJ-domain superfamily protein
AT1G19150	913.654	-1.83055	0.507797	-3.60488	0.000312293	0.00493671	protein_coding	LHCA2*1	N/A	photosystem I light harvesting complex gene 6
AT5G65340	63.3344	-1.82364	0.531254	-3.43271	0.000597587	0.00819959	protein_coding	N/A	N/A	Protein of unknown function, DUF617
AT2G07811	82.3031	-1.82301	0.500806	-3.64016	0.000272472	0.00445018	pseudogene	N/A	N/A	N/A
AT1G27570	211.311	-1.82093	0.511259	-3.56166	0.000368516	0.00563557	protein_coding	N/A	N/A	phosphatidylinositol 3- and 4-kinase family protein
AT3G45170	35.1532	-1.82089	0.530754	-3.43076	0.000601898	0.0082373	protein_coding	GATA14	GATA transcription factor 14	GATA transcription factor 14
AT5G59540	1387.53	-1.8205	0.215363	-8.45315	2.8355e-17	1.0706e-14	protein_coding	N/A	N/A	2-oxoglutarate (2OG) and Fe(II)-dependent oxygenase superfamily protein
AT2G32340	325.71	-1.82007	0.34714	-5.24303	1.57957e-07	9.52919e-06	protein_coding	N/A	N/A	TraB family protein
AT1G27080	538.23	-1.80981	0.455825	-3.9704	7.17507e-05	0.00158394	protein_coding	AtNPF2.12	N/A	nitrate transporter 1.6
AT2G04790	189.073	-1.8076	0.449841	-4.01832	5.86144e-05	0.00133987	protein_coding	N/A	N/A	N/A
AT5G03120	13.449	-1.80753	0.529685	-3.41246	0.000643797	0.00868134	protein_coding	N/A	N/A	N/A
AT5G62020	220.236	-1.80628	0.382744	-4.7193	2.36661e-06	9.28788e-05	protein_coding	AT-HSFB2A	ARABIDOPSIS THALIANA HEAT SHOCK TRANSCRIPTION FACTOR B2A	heat shock transcription factor B2A
AT5G07460	7613.25	-1.80393	0.363464	-4.96317	6.93526e-07	3.34527e-05	protein_coding	ATMSRA2	ARABIDOPSIS THALIANA METHIONINE SULFOXIDE REDUCTASE 2	peptidemethionine sulfoxide reductase 2
AT1G15310	253.938	-1.8019	0.480903	-3.74692	0.000179022	0.00322667	protein_coding	ATHSRP54A	signal recognition particle 54 kDa subunit	signal recognition particle 54 kDa subunit
AT1G68725	3663.78	-1.8002	0.349997	-5.14347	2.69712e-07	1.51059e-05	protein_coding	AGP19	arabinogalactan protein 19	arabinogalactan protein 19
AT2G07786	15.0809	-1.79757	0.505903	-3.5532	0.00038058	0.00578772	pseudogene	N/A	N/A	N/A
ATCG00440	2473.94	-1.79739	0.45263	-3.97099	7.1575e-05	0.00158217	protein_coding	NDHC	N/A	NADH:ubiquinone/plastoquinone oxidoreductase, chain 3 protein
AT1G10540	70.6163	-1.7897	0.38369	-4.66444	3.09463e-06	0.000115103	protein_coding	ATNAT8	N/A	nucleobase-ascorbate transporter 8
AT5G38710	2046.4	-1.78878	0.225412	-7.93563	2.0943e-15	5.87987e-13	protein_coding	PDH2	N/A	Methylenetetrahydrofolate reductase family protein
AT4G32810	8001.32	-1.78562	0.4935	-3.61828	0.000296568	0.00473364	protein_coding	ATCCD8	N/A	carotenoid cleavage dioxygenase 8
AT1G72940	337.552	-1.784	0.433776	-4.11273	3.91004e-05	0.000967525	protein_coding	N/A	N/A	Toll-Interleukin-Resistance (TIR) domain-containing protein
AT3G21010	122.098	-1.78267	0.37836	-4.71157	2.45813e-06	9.59546e-05	transposable_element_gene	N/A	N/A	transposable element gene
AT1G70000	2076.38	-1.78027	0.36367	-4.8953	9.81574e-07	4.45965e-05	protein_coding	MYBD	N/A	myb-like transcription factor family protein
AT1G65845	257.897	-1.77875	0.455149	-3.90806	9.30408e-05	0.00191135	protein_coding	N/A	N/A	N/A
AT2G32150	1882.71	-1.77518	0.319597	-5.55444	2.78509e-08	2.08159e-06	protein_coding	N/A	N/A	Haloacid dehalogenase-like hydrolase (HAD) superfamily protein
AT3G21870	47.8523	-1.77307	0.498321	-3.55808	0.000373576	0.00569703	protein_coding	CYCP2;1	cyclin p2;1	cyclin p2;1
ATCG01120	117.912	-1.77012	0.271814	-6.51227	7.40232e-11	1.01952e-08	protein_coding	RPS15	chloroplast ribosomal protein S15	chloroplast ribosomal protein S15
AT1G72430	963.887	-1.76476	0.475945	-3.7079	0.000208981	0.00362063	protein_coding	SAUR78	SMALL AUXIN UPREGULATED RNA 78	SAUR-like auxin-responsive protein family
AT2G28605	358.678	-1.76315	0.377163	-4.67477	2.94288e-06	0.000110542	protein_coding	N/A	N/A	Photosystem II reaction center PsbP family protein
AT2G32500	887.338	-1.76268	0.376106	-4.68666	2.77694e-06	0.000105577	protein_coding	N/A	N/A	Stress responsive alpha-beta barrel domain protein
AT5G52970	763.594	-1.76181	0.297755	-5.91699	3.27893e-09	3.17041e-07	protein_coding	N/A	N/A	thylakoid lumen 15.0 kDa protein
AT2G43550	1050.39	-1.75901	0.248855	-7.06842	1.56713e-12	2.81299e-10	protein_coding	N/A	N/A	Scorpion toxin-like knottin superfamily protein
AT1G65486	193.891	-1.75403	0.464034	-3.77996	0.000156854	0.00289175	protein_coding	STMP4	N/A	N/A
AT1G76080	3127.75	-1.75295	0.39332	-4.45679	8.31957e-06	0.000269321	protein_coding	ATCDSP32	ARABIDOPSIS THALIANA CHLOROPLASTIC DROUGHT-INDUCED STRESS PROTEIN OF 32 KD	chloroplastic drought-induced stress protein of 32 kD
AT4G21760	1095.63	-1.75226	0.449409	-3.89903	9.65789e-05	0.00197293	protein_coding	BGLU47	beta-glucosidase 47	beta-glucosidase 47
AT4G29700	406.973	-1.74826	0.438269	-3.989	6.63511e-05	0.00148116	protein_coding	N/A	N/A	Alkaline-phosphatase-like family protein
AT3G25180	399.256	-1.74707	0.536827	-3.25443	0.00113621	0.0134224	protein_coding	CYP82G1	cytochrome P450, family 82, subfamily G, polypeptide 1	cytochrome P450, family 82, subfamily G, polypeptide 1
AT1G05562	139.991	-1.7457	0.334032	-5.22614	1.73082e-07	1.03278e-05	other_rna	N/A	N/A	N/A
AT4G19420	7193.25	-1.74525	0.3753	-4.65027	3.31507e-06	0.000121782	protein_coding	PAE8	pectin acetylesterase 8	Pectinacetylesterase family protein
AT3G02493	45.6303	-1.74166	0.420077	-4.14605	3.38263e-05	0.000859354	protein_coding	DVL2	DEVIL 2	ROTUNDIFOLIA like 19
AT4G37770	23.0594	-1.74122	0.52585	-3.31125	0.0009288	0.0116095	protein_coding	ACS8	1-amino-cyclopropane-1-carboxylate synthase 8	1-amino-cyclopropane-1-carboxylate synthase 8
AT1G13650	882.957	-1.74093	0.529911	-3.28533	0.00101863	0.0124134	protein_coding	N/A	N/A	N/A
AT1G09180	80.9653	-1.74076	0.448418	-3.88201	0.000103597	0.0020818	protein_coding	ATSAR1	SECRETION-ASSOCIATED RAS 1	secretion-associated RAS super family 1
AT2G22470	186.034	-1.73778	0.540216	-3.21682	0.00129618	0.014838	protein_coding	AGP2	arabinogalactan protein 2	arabinogalactan protein 2
AT1G14642	44.6702	-1.73613	0.410124	-4.23319	2.30396e-05	0.000624952	protein_coding	N/A	N/A	N/A
AT2G41340	7.75549	-1.73379	0.529308	-3.27557	0.00105448	0.0126992	protein_coding	RPB5D	RNA polymerase II fifth largest subunit, D	RNA polymerase II fifth largest subunit, D
AT1G59740	1294.13	-1.73042	0.284384	-6.08479	1.16647e-09	1.23403e-07	protein_coding	AtNPF4.3	N/A	Major facilitator superfamily protein
AT1G53560	1318.9	-1.72988	0.249343	-6.93774	3.98423e-12	6.51124e-10	protein_coding	N/A	N/A	Ribosomal protein L18ae family
AT2G41150	127.285	-1.72403	0.345424	-4.99106	6.00493e-07	2.99549e-05	protein_coding	N/A	N/A	N/A
AT3G29633	27.8332	-1.72177	0.538354	-3.19821	0.00138286	0.015623	protein_coding	N/A	N/A	N/A
ATCG00420	3507.74	-1.72058	0.446481	-3.85364	0.000116372	0.00227336	protein_coding	NDHJ	NADH dehydrogenase subunit J	NADH dehydrogenase subunit J
AT5G66170	2312.96	-1.71781	0.215393	-7.97521	1.52119e-15	4.3263e-13	protein_coding	STR18	sulfurtransferase 18	sulfurtransferase 18
AT5G17350	25.5956	-1.71736	0.499631	-3.43726	0.000587631	0.00808325	protein_coding	N/A	N/A	N/A
AT3G28070	1029.02	-1.71574	0.254102	-6.75219	1.45627e-11	2.19937e-09	protein_coding	UMAMIT46	Usually multiple acids move in and out Transporters 46	nodulin MtN21 /EamA-like transporter family protein
AT1G20070	1937.51	-1.71378	0.431815	-3.96879	7.22377e-05	0.00159309	protein_coding	N/A	N/A	N/A
AT1G68620	121.179	-1.71328	0.499895	-3.42728	0.000609667	0.00830809	protein_coding	N/A	N/A	alpha/beta-Hydrolases superfamily protein
AT1G65480	1367.53	-1.71154	0.530632	-3.22547	0.00125767	0.014557	protein_coding	FT	FLOWERING LOCUS T	PEBP (phosphatidylethanolamine-binding protein) family protein
AT3G47430	436.544	-1.7099	0.320346	-5.33768	9.41448e-08	6.24751e-06	protein_coding	PEX11B	peroxin 11B	peroxin 11B
AT1G47395	323.655	-1.70913	0.513104	-3.33096	0.000865472	0.0110707	protein_coding	FEP2	FE-UPTAKE-INDUCING PEPTIDE2	N/A
AT3G56200	1441.65	-1.70613	0.256634	-6.64811	2.96872e-11	4.30543e-09	protein_coding	N/A	N/A	Transmembrane amino acid transporter family protein
AT3G43110	11.6009	-1.70408	0.528841	-3.22229	0.00127171	0.0146806	protein_coding	N/A	N/A	N/A
AT3G45410	31.3026	-1.70358	0.418358	-4.07207	4.65981e-05	0.00111892	protein_coding	LecRK-I.3	L-type lectin receptor kinase I.3	Concanavalin A-like lectin protein kinase family protein
AT1G54740	157.398	-1.70118	0.321589	-5.28994	1.22359e-07	7.63403e-06	protein_coding	N/A	N/A	Protein of unknown function (DUF3049)
AT3G10120	748.663	-1.69958	0.196099	-8.66693	4.43921e-18	1.98397e-15	protein_coding	N/A	N/A	N/A
AT3G02380	776.705	-1.69509	0.473087	-3.58304	0.000339617	0.00527841	protein_coding	ATCOL2	CONSTANS-LIKE 2	CONSTANS-like 2
AT2G39330	7194.94	-1.68807	0.283788	-5.94834	2.70883e-09	2.66012e-07	protein_coding	JAL23	jacalin-related lectin 23	jacalin-related lectin 23
AT3G14780	158.439	-1.6877	0.410357	-4.11277	3.90941e-05	0.000967525	protein_coding	N/A	N/A	N/A
AT4G28840	259.429	-1.68619	0.27685	-6.09063	1.12468e-09	1.20143e-07	protein_coding	TIE1	TCP Interactor containing EAR motif protein 1	N/A
AT1G70850	64.5229	-1.68507	0.519874	-3.2413	0.00118984	0.013919	protein_coding	MLP34	MLP-like protein 34	MLP-like protein 34
AT4G08870	182.928	-1.68472	0.539218	-3.12437	0.00178187	0.0188836	protein_coding	ARGAH2	arginine amidohydrolase 2	Arginase/deacetylase superfamily protein
AT5G32621	68.0539	-1.68365	0.53907	-3.12325	0.00178866	0.0189317	transposable_element_gene	N/A	N/A	transposable element gene
AT3G06145	245.868	-1.68175	0.196962	-8.53844	1.36044e-17	5.41676e-15	protein_coding	N/A	N/A	N/A
AT5G59130	2248.47	-1.68064	0.384651	-4.36926	1.24667e-05	0.000380173	protein_coding	N/A	N/A	Subtilase family protein
AT1G76680	3330.08	-1.68047	0.323575	-5.19345	2.06429e-07	1.20872e-05	protein_coding	ATOPR1	ARABIDOPSIS 12-OXOPHYTODIENOATE REDUCTASE 1	12-oxophytodienoate reductase 1
AT1G79160	317.892	-1.67988	0.469957	-3.57454	0.000350839	0.00540677	protein_coding	N/A	N/A	N/A
AT5G38430	10029.2	-1.67879	0.414601	-4.04918	5.13984e-05	0.00120899	protein_coding	RBCS1B	Rubisco small subunit 1B	Ribulose bisphosphate carboxylase (small chain) family protein
AT3G47510	283.785	-1.67875	0.357268	-4.69885	2.61635e-06	0.000100518	protein_coding	N/A	N/A	N/A
AT5G05280	53.4574	-1.6787	0.540011	-3.10864	0.00187952	0.0196342	protein_coding	ATL73	Arabidopsis TÃ³xicos en Levadura 73	RING/U-box superfamily protein
AT2G26530	337.411	-1.6785	0.433184	-3.87479	0.000106718	0.00211984	protein_coding	AR781	N/A	Protein of unknown function (DUF1645)
AT2G32487	1748.21	-1.67801	0.218291	-7.68705	1.50571e-14	3.79007e-12	protein_coding	N/A	N/A	N/A
AT1G61795	138.519	-1.67734	0.269007	-6.23532	4.50853e-10	5.19644e-08	protein_coding	N/A	N/A	PAK-box/P21-Rho-binding family protein
AT1G68238	157.083	-1.6764	0.463081	-3.62011	0.000294479	0.00470715	protein_coding	N/A	N/A	N/A
AT2G22905	60.0057	-1.67186	0.387304	-4.31665	1.58418e-05	0.00046133	protein_coding	N/A	N/A	Expressed protein
AT4G39403	27.2546	-1.67082	0.536462	-3.11451	0.00184254	0.0193524	protein_coding	PLS	POLARIS	polaris
AT4G29620	12.9776	-1.66922	0.54017	-3.09017	0.0020004	0.0206441	protein_coding	N/A	N/A	Cytidine/deoxycytidylate deaminase family protein
AT1G53885	115.007	-1.66349	0.315243	-5.27686	1.31413e-07	8.08377e-06	protein_coding	N/A	N/A	Protein of unknown function (DUF581)
AT1G75388	579.913	-1.66255	0.428325	-3.88151	0.000103809	0.0020818	protein_coding	N/A	N/A	conserved peptide upstream open reading frame 5
AT1G20310	11.6573	-1.6621	0.533853	-3.1134	0.00184947	0.0193973	protein_coding	N/A	N/A	N/A
AT5G59845	104.107	-1.66165	0.43826	-3.79147	0.000149757	0.00278871	protein_coding	GASA10	Gibberellic Acid Stimulated Arabidopsis 10	Gibberellin-regulated family protein
AT3G15115	46.3811	-1.6615	0.493334	-3.36789	0.000757451	0.00992664	protein_coding	N/A	N/A	N/A
AT5G18660	407.031	-1.65798	0.315672	-5.25224	1.50264e-07	9.11533e-06	protein_coding	DVR	3,8-divinyl protochlorophyllide a 8-vinyl reductase	NAD(P)-binding Rossmann-fold superfamily protein
AT5G47370	2328.88	-1.65792	0.335539	-4.94107	7.76961e-07	3.72312e-05	protein_coding	HAT2	N/A	Homeobox-leucine zipper protein 4 (HB-4) / HD-ZIP protein
AT3G11580	96.8791	-1.65699	0.391664	-4.23065	2.33014e-05	0.000629973	protein_coding	NGAL2	NGATHA-like protein2	AP2/B3-like transcriptional factor family protein
AT3G26290	3023.32	-1.65672	0.259118	-6.39368	1.61944e-10	2.07026e-08	protein_coding	CYP71B26	cytochrome P450, family 71, subfamily B, polypeptide 26	cytochrome P450, family 71, subfamily B, polypeptide 26
AT3G15990	1069.74	-1.65533	0.429157	-3.85717	0.000114708	0.00224686	protein_coding	SPDT	SULTR-like P Distribution Transporter	sulfate transporter 3;4
AT4G22753	169.986	-1.65394	0.334322	-4.94715	7.53069e-07	3.61655e-05	protein_coding	N/A	N/A	sterol 4-alpha methyl oxidase 1-3
AT4G10414	10.5686	-1.65259	0.5245	-3.15079	0.0016283	0.0175916	pseudogene	N/A	N/A	N/A
AT1G68810	3317.9	-1.65128	0.329624	-5.0096	5.45429e-07	2.75154e-05	protein_coding	ABS5	ABNORMAL SHOOT 5	basic helix-loop-helix (bHLH) DNA-binding superfamily protein
AT4G21230	137.592	-1.646	0.511411	-3.21855	0.00128842	0.0148143	protein_coding	CRK27	cysteine-rich RLK (RECEPTOR-like protein kinase) 27	cysteine-rich RLK (RECEPTOR-like protein kinase) 27
AT1G73700	746.555	-1.64368	0.437367	-3.75813	0.00017119	0.00310595	protein_coding	N/A	N/A	MATE efflux family protein
AT2G15840	43.8228	-1.64293	0.503511	-3.26294	0.00110264	0.0131285	pseudogene	N/A	N/A	N/A
AT1G68600	3768.54	-1.6408	0.435873	-3.76439	0.000166956	0.00304174	protein_coding	N/A	N/A	Aluminium activated malate transporter family protein
AT3G45120	18.065	-1.6396	0.537018	-3.05316	0.00226448	0.0226231	transposable_element_gene	N/A	N/A	transposable element gene
AT1G14250	667.879	-1.63858	0.520446	-3.14842	0.00164155	0.0177086	protein_coding	N/A	N/A	GDA1/CD39 nucleoside phosphatase family protein
AT2G33380	2131.96	-1.63152	0.390838	-4.17441	2.98763e-05	0.000776109	protein_coding	AtCLO3	Arabidopsis thaliana caleosin 3	Caleosin-related family protein
AT5G47850	60.2973	-1.62906	0.517901	-3.1455	0.00165801	0.0178246	protein_coding	CCR4	CRINKLY4 related 4	CRINKLY4 related 4
AT5G25140	2746.89	-1.62769	0.355526	-4.57825	4.68872e-06	0.000164813	protein_coding	CYP71B13	cytochrome P450, family 71, subfamily B, polypeptide 13	cytochrome P450, family 71, subfamily B, polypeptide 13
AT1G32920	628.688	-1.62627	0.343348	-4.73651	2.17426e-06	8.75262e-05	protein_coding	N/A	N/A	N/A
AT1G73830	50.8917	-1.62489	0.492158	-3.30156	0.000961475	0.0119116	protein_coding	BEE3	BR enhanced expression 3	BR enhanced expression 3
AT3G62730	684.561	-1.62334	0.403247	-4.02567	5.68134e-05	0.00130826	protein_coding	N/A	N/A	N/A
AT2G47360	799.662	-1.62173	0.371907	-4.36058	1.2972e-05	0.000390748	protein_coding	N/A	N/A	N/A
AT5G62140	417.496	-1.62102	0.475237	-3.41097	0.000647314	0.00871804	protein_coding	N/A	N/A	N/A
AT5G39130	348.652	-1.61954	0.464056	-3.48998	0.000483063	0.00693678	protein_coding	N/A	N/A	RmlC-like cupins superfamily protein
AT1G64500	588.782	-1.6194	0.373835	-4.33185	1.47863e-05	0.000434639	protein_coding	N/A	N/A	Glutaredoxin family protein
AT2G18470	482.404	-1.61559	0.40423	-3.99672	6.42271e-05	0.00144281	protein_coding	AtPERK4	proline-rich extensin-like receptor kinase 4	roline-rich extensin-like receptor kinase 4
AT4G33660	234.581	-1.61111	0.363191	-4.43599	9.16486e-06	0.000293853	protein_coding	AthCYSTM11	Cysteine-Rich Transmembrane Module 11	N/A
AT3G21840	12.9413	-1.61072	0.534496	-3.01352	0.00258233	0.0249891	protein_coding	ASK7	SKP1-like 7	SKP1-like 7
AT1G55850	2829.14	-1.61042	0.407068	-3.95615	7.61682e-05	0.00165149	protein_coding	ATCSLE1	N/A	cellulose synthase like E1
AT3G45010	7370.55	-1.60649	0.320303	-5.01554	5.28855e-07	2.67469e-05	protein_coding	scpl48	serine carboxypeptidase-like 48	serine carboxypeptidase-like 48
AT4G39780	211.141	-1.60545	0.429609	-3.73699	0.000186233	0.0033157	protein_coding	N/A	N/A	Integrase-type DNA-binding superfamily protein
AT5G16770	33.9699	-1.6045	0.441109	-3.63741	0.000275389	0.00448382	protein_coding	AtMYB9	myb domain protein 9	myb domain protein 9
AT5G05840	237.187	-1.60247	0.3542	-4.52419	6.06265e-06	0.000207123	protein_coding	BDR6	Boundary of ROP domain6	Protein of unknown function (DUF620)
AT1G75270	805.48	-1.60023	0.236107	-6.77755	1.2223e-11	1.85883e-09	protein_coding	DHAR2	dehydroascorbate reductase 2	dehydroascorbate reductase 2
AT1G24580	42.9056	-1.5979	0.516297	-3.09493	0.00196859	0.0203831	protein_coding	N/A	N/A	RING/U-box superfamily protein
AT1G06645	445.261	-1.59652	0.432732	-3.6894	0.000224782	0.00383073	protein_coding	N/A	N/A	2-oxoglutarate (2OG) and Fe(II)-dependent oxygenase superfamily protein
AT1G78780	2674.07	-1.59561	0.378138	-4.21964	2.44692e-05	0.000653478	protein_coding	N/A	N/A	pathogenesis-related family protein
AT3G60890	487.292	-1.59382	0.404642	-3.93883	8.18804e-05	0.00173779	protein_coding	ZPR2	LITTLE ZIPPER 2	protein binding
AT4G29905	1730.32	-1.59256	0.402437	-3.9573	7.58022e-05	0.00164682	protein_coding	N/A	N/A	N/A
AT1G72120	660.609	-1.59103	0.263039	-6.04865	1.4606e-09	1.53042e-07	protein_coding	AtNPF5.14	N/A	Major facilitator superfamily protein
AT3G29639	99.5764	-1.58826	0.540425	-2.93891	0.00329369	0.030154	protein_coding	N/A	N/A	N/A
ATCG01310	2696.64	-1.58791	0.45064	-3.52367	0.000425619	0.00627651	protein_coding	RPL2.2	ribosomal protein L2	ribosomal protein L2
AT3G26320	66.617	-1.5841	0.531316	-2.98146	0.00286878	0.0271141	protein_coding	CYP71B36	cytochrome P450, family 71, subfamily B, polypeptide 36	cytochrome P450, family 71, subfamily B, polypeptide 36
AT4G34930	795.287	-1.58366	0.41843	-3.78476	0.000153855	0.00285289	protein_coding	N/A	N/A	PLC-like phosphodiesterases superfamily protein
AT5G55650	36.8139	-1.58348	0.521945	-3.03381	0.00241484	0.0237675	protein_coding	N/A	N/A	N/A
AT5G03190	15034	-1.58182	0.389167	-4.06464	4.81074e-05	0.00114636	protein_coding	CPUORF47	conserved peptide upstream open reading frame 47	conserved peptide upstream open reading frame 47
AT2G32640	397.055	-1.581	0.378229	-4.18	2.91503e-05	0.000759052	protein_coding	LCYB	lycopene beta-cylcase	Lycopene beta/epsilon cyclase protein
AT4G26520	583.076	-1.57736	0.365981	-4.30995	1.63291e-05	0.00047426	protein_coding	AtFBA7	N/A	Aldolase superfamily protein
AT2G26170	593.15	-1.57359	0.327781	-4.80075	1.58071e-06	6.67082e-05	protein_coding	CYP711A1	cytochrome P450, family 711, subfamily A, polypeptide 1	cytochrome P450, family 711, subfamily A, polypeptide 1
AT5G39520	180.443	-1.57299	0.539424	-2.91606	0.00354484	0.0319182	protein_coding	CSAP	Chloroplast-localized Senescence-Associated Protein	Protein of unknown function (DUF1997)
AT2G43590	612.523	-1.57234	0.536637	-2.92999	0.00338977	0.0308019	protein_coding	N/A	N/A	Chitinase family protein
AT5G24090	157.378	-1.57191	0.494631	-3.17795	0.00148322	0.0164377	protein_coding	ATCHIA	chitinase A	chitinase A
AT5G64510	328.711	-1.57056	0.492801	-3.187	0.00143756	0.0160291	protein_coding	TIN1	tunicamycin induced 1	N/A
AT1G30760	4269.33	-1.57033	0.362473	-4.33228	1.47576e-05	0.000434639	protein_coding	AtBBE-like 13	Berberine Bridge Enzyme-Like 13	FAD-binding Berberine family protein
AT5G60020	5409.13	-1.56749	0.303168	-5.17035	2.33655e-07	1.343e-05	protein_coding	ATLAC17	N/A	laccase 17
AT1G79760	650.801	-1.56381	0.308431	-5.07023	3.97345e-07	2.12231e-05	protein_coding	DTA4	downstream target of AGL15-4	downstream target of AGL15-4
ATCG00640	68.3217	-1.56298	0.43535	-3.59016	0.000330472	0.00516192	protein_coding	RPL33	ribosomal protein L33	ribosomal protein L33
AT1G78450	5468.59	-1.56271	0.357162	-4.37535	1.21235e-05	0.000372884	protein_coding	N/A	N/A	SOUL heme-binding family protein
AT4G28290	113.362	-1.56193	0.281014	-5.55819	2.72586e-08	2.0584e-06	protein_coding	N/A	N/A	N/A
AT2G23540	31.6406	-1.56183	0.537877	-2.9037	0.00368778	0.0327091	protein_coding	N/A	N/A	GDSL-like Lipase/Acylhydrolase superfamily protein
AT2G01870	115.288	-1.56173	0.331586	-4.70987	2.47877e-06	9.64166e-05	protein_coding	N/A	N/A	N/A
AT1G76720	619.062	-1.56146	0.308018	-5.06938	3.9912e-07	2.1266e-05	protein_coding	N/A	N/A	eukaryotic translation initiation factor 2 (eIF-2) family protein
ATCG01100	119.008	-1.5609	0.317746	-4.9124	8.99699e-07	4.1479e-05	protein_coding	NDHA	N/A	NADH dehydrogenase family protein
AT2G31560	1009.18	-1.55922	0.31071	-5.01826	5.21418e-07	2.64318e-05	protein_coding	N/A	N/A	Protein of unknown function (DUF1685)
AT5G19890	8.71599	-1.55807	0.520727	-2.9921	0.00277063	0.0264375	protein_coding	N/A	N/A	Peroxidase superfamily protein
AT1G77060	264.869	-1.55789	0.279725	-5.56938	2.55645e-08	1.95065e-06	protein_coding	N/A	N/A	Phosphoenolpyruvate carboxylase family protein
AT5G18270	202.404	-1.55743	0.329494	-4.72674	2.28156e-06	9.04418e-05	protein_coding	ANAC087	Arabidopsis NAC domain containing protein 87	Arabidopsis NAC domain containing protein 87
AT1G63840	870.625	-1.5574	0.223483	-6.96874	3.19787e-12	5.34582e-10	protein_coding	N/A	N/A	RING/U-box superfamily protein
AT1G18980	319.954	-1.55671	0.301977	-5.15505	2.53564e-07	1.43113e-05	protein_coding	N/A	N/A	RmlC-like cupins superfamily protein
AT1G78230	519.338	-1.55613	0.373897	-4.16191	3.15592e-05	0.000811168	protein_coding	N/A	N/A	Outer arm dynein light chain 1 protein
ATCG00830	2734.35	-1.5558	0.447189	-3.47906	0.000503169	0.00716909	protein_coding	RPL2.1	ribosomal protein L2	ribosomal protein L2
AT2G05950	68.0012	-1.55539	0.400239	-3.88616	0.000101843	0.00205933	transposable_element_gene	N/A	N/A	transposable element gene
AT4G24350	531.242	-1.5551	0.393033	-3.95667	7.60025e-05	0.00164953	protein_coding	N/A	N/A	Phosphorylase superfamily protein
AT4G36160	60.6262	-1.55337	0.427325	-3.63511	0.000277866	0.00451104	protein_coding	ANAC076	NAC domain containing protein 76	NAC domain containing protein 76
AT5G51720	328.195	-1.55145	0.343831	-4.51224	6.41474e-06	0.000216785	protein_coding	At-NEET	N/A	2 iron, 2 sulfur cluster binding
AT1G29465	319.126	-1.55024	0.422292	-3.671	0.000241602	0.00406526	protein_coding	N/A	N/A	N/A
AT5G02060	116.943	-1.54979	0.327337	-4.73454	2.19555e-06	8.78982e-05	protein_coding	CASPL5B1	CASP-like protein 5B1	Uncharacterised protein family (UPF0497)
AT5G35740	322.991	-1.54923	0.337481	-4.59056	4.42056e-06	0.000156138	protein_coding	N/A	N/A	Carbohydrate-binding X8 domain superfamily protein
AT2G41480	720.559	-1.54815	0.367361	-4.21424	2.50621e-05	0.000666871	protein_coding	AtPRX25	N/A	Peroxidase superfamily protein
AT3G29575	83.8555	-1.54793	0.519483	-2.97975	0.00288487	0.0272309	protein_coding	AFP3	ABI five binding protein 3	ABI five binding protein 3
AT1G45201	4823.18	-1.54636	0.320327	-4.82745	1.38294e-06	6.03286e-05	protein_coding	ATTLL1	ARABIDOPSIS THALIANA TRIACYLGLYCEROL LIPASE-LIKE 1	triacylglycerol lipase-like 1
AT2G05995	66.6872	-1.54633	0.435105	-3.55391	0.000379544	0.00577598	other_rna	N/A	N/A	other RNA
AT2G43660	416.714	-1.54544	0.266809	-5.7923	6.94285e-09	6.20577e-07	protein_coding	N/A	N/A	Carbohydrate-binding X8 domain superfamily protein
AT5G49740	6156.31	-1.54395	0.416067	-3.71082	0.000206589	0.00358202	protein_coding	ATFRO7	FERRIC REDUCTION OXIDASE 7	ferric reduction oxidase 7
AT3G11750	71.4749	-1.54047	0.422463	-3.64641	0.00026593	0.00436553	protein_coding	FOLB1	N/A	Dihydroneopterin aldolase
AT4G15765	631.843	-1.54005	0.405549	-3.79744	0.0001462	0.00274583	protein_coding	N/A	N/A	FAD/NAD(P)-binding oxidoreductase family protein
AT3G54040	4453.65	-1.5399	0.340396	-4.52384	6.0729e-06	0.00020715	protein_coding	N/A	N/A	PAR1 protein
AT2G07677	18.7632	-1.53902	0.465517	-3.30605	0.000946221	0.0117869	pseudogene	N/A	N/A	N/A
AT1G54575	1319.21	-1.53891	0.327215	-4.70305	2.56298e-06	9.88145e-05	protein_coding	N/A	N/A	N/A
AT4G23990	1528.21	-1.53788	0.384354	-4.00121	6.3019e-05	0.00142274	protein_coding	ATCSLG3	ARABIDOPSIS THALIANA CELLULOSE SYNTHASE-LIKE G3	cellulose synthase like G3
AT5G24420	434.927	-1.537	0.539914	-2.84675	0.00441681	0.0371158	protein_coding	PGL5	6-phosphogluconolactonase 5	6-phosphogluconolactonase 5
AT2G03505	347.219	-1.53208	0.48878	-3.1345	0.00172144	0.0183713	protein_coding	N/A	N/A	Carbohydrate-binding X8 domain superfamily protein
AT2G35210	149.35	-1.52973	0.371106	-4.1221	3.75439e-05	0.000935351	protein_coding	AGD10	N/A	root and pollen arfgap
AT5G11570	32.2287	-1.5297	0.53484	-2.8601	0.00423509	0.0359793	protein_coding	N/A	N/A	Major facilitator superfamily protein
AT5G45810	33.2591	-1.52703	0.457898	-3.33488	0.000853373	0.0109287	protein_coding	CIPK19	CBL-interacting protein kinase 19	CBL-interacting protein kinase 19
AT1G71030	1301.95	-1.52518	0.467355	-3.26344	0.00110069	0.0131214	protein_coding	ATMYBL2	ARABIDOPSIS MYB-LIKE 2	MYB-like 2
AT2G36800	206.591	-1.52485	0.405598	-3.75951	0.000170246	0.00309461	protein_coding	DOGT1	don-glucosyltransferase 1	don-glucosyltransferase 1
AT3G02885	444.225	-1.52418	0.534211	-2.85314	0.00432901	0.0365604	protein_coding	GASA5	GAST1 protein homolog 5	GAST1 protein homolog 5
AT5G64900	183.784	-1.52324	0.488705	-3.11689	0.00182768	0.0192239	protein_coding	ATPEP1	ARABIDOPSIS THALIANA PEPTIDE 1	precursor of peptide 1
AT1G71380	723.766	-1.52214	0.411607	-3.69805	0.000217264	0.00373751	protein_coding	ATCEL3	cellulase 3	cellulase 3
AT5G10850	46.0092	-1.52082	0.429591	-3.54016	0.000399878	0.00598643	transposable_element_gene	N/A	N/A	transposable element gene
AT2G29090	743.472	-1.51606	0.452634	-3.34941	0.000809827	0.0104689	protein_coding	CYP707A2	cytochrome P450, family 707, subfamily A, polypeptide 2	cytochrome P450, family 707, subfamily A, polypeptide 2
AT5G14750	26.0768	-1.51468	0.512927	-2.953	0.003147	0.0291031	protein_coding	ATMYB66	myb domain protein 66	myb domain protein 66
AT1G79680	79.5122	-1.51175	0.491351	-3.07671	0.00209299	0.0214079	protein_coding	ATWAKL10	N/A	WALL ASSOCIATED KINASE (WAK)-LIKE 10
AT4G14560	1294.71	-1.51144	0.473851	-3.1897	0.00142422	0.0159365	protein_coding	AXR5	AUXIN RESISTANT 5	indole-3-acetic acid inducible
AT3G11150	59.5615	-1.50753	0.453417	-3.32482	0.000884749	0.0112385	protein_coding	N/A	N/A	2-oxoglutarate (2OG) and Fe(II)-dependent oxygenase superfamily protein
AT3G52670	23.3921	-1.50662	0.539973	-2.79019	0.00526778	0.0421661	protein_coding	N/A	N/A	FBD, F-box, Skp2-like and Leucine Rich Repeat domains containing protein
AT3G25710	633.303	-1.50448	0.282296	-5.32945	9.85125e-08	6.45906e-06	protein_coding	ATAIG1	N/A	basic helix-loop-helix 32
AT3G22060	103.537	-1.5039	0.523648	-2.87197	0.00407925	0.0350045	protein_coding	N/A	N/A	Receptor-like protein kinase-related family protein
AT2G01430	27.3733	-1.5034	0.475922	-3.15893	0.00158352	0.0173128	protein_coding	ATHB-17	ARABIDOPSIS THALIANA HOMEOBOX-LEUCINE ZIPPER PROTEIN 17	homeobox-leucine zipper protein 17
AT3G62430	21.1478	-1.50301	0.47613	-3.15673	0.0015955	0.0173742	protein_coding	N/A	N/A	Protein with RNI-like/FBD-like domains
AT3G49580	41.6417	-1.50123	0.511525	-2.93482	0.00333744	0.030435	protein_coding	LSU1	RESPONSE TO LOW SULFUR 1	response to low sulfur 1
AT3G26470	75.6405	-1.50115	0.492624	-3.04725	0.00230948	0.0229367	protein_coding	N/A	N/A	Powdery mildew resistance protein, RPW8 domain
AT5G64905	62.7228	-1.50088	0.497392	-3.01751	0.00254862	0.0247724	protein_coding	PROPEP3	elicitor peptide 3 precursor	elicitor peptide 3 precursor
AT4G10150	24.8578	-1.49907	0.520514	-2.87998	0.00397706	0.0344653	protein_coding	ATL07	Arabidopsis TÃ³xicos en Levadura 7	RING/U-box superfamily protein
AT3G14820	27.1678	-1.49881	0.521728	-2.87279	0.00406864	0.0349408	protein_coding	N/A	N/A	GDSL-like Lipase/Acylhydrolase superfamily protein
AT5G60650	164.277	-1.49431	0.414157	-3.60807	0.000308488	0.0048933	protein_coding	N/A	N/A	N/A
AT4G21445	199.418	-1.49294	0.473144	-3.15536	0.00160298	0.0174212	protein_coding	CRR9	CHLORORESPIRATORY REDUCTION 9	N/A
AT1G07135	286.892	-1.49283	0.539951	-2.76476	0.00569648	0.0444312	protein_coding	N/A	N/A	glycine-rich protein
AT4G10120	3459.59	-1.4917	0.44389	-3.36053	0.000777934	0.0101344	protein_coding	ATSPS4F	N/A	Sucrose-phosphate synthase family protein
AT1G64510	1343.5	-1.49118	0.253901	-5.87309	4.27746e-09	3.96915e-07	protein_coding	PRPS6	plastid ribosomal protein of the 30S subunit 6	Translation elongation factor EF1B/ribosomal protein S6 family protein
AT3G05937	119.107	-1.49097	0.475942	-3.13266	0.00173228	0.01846	protein_coding	N/A	N/A	N/A
AT4G12350	134.33	-1.48973	0.293485	-5.07601	3.85452e-07	2.06382e-05	protein_coding	AtMYB42	myb domain protein 42	myb domain protein 42
AT3G52550	53.3915	-1.48924	0.481597	-3.0923	0.00198612	0.0205239	protein_coding	N/A	N/A	N/A
AT5G35490	355.094	-1.4883	0.487015	-3.05595	0.00224346	0.0224849	protein_coding	ATMRU1	ARABIDOPSIS MTO 1 RESPONDING UP 1	mto 1 responding up 1
ATCG01110	212.318	-1.48774	0.27981	-5.31698	1.05501e-07	6.85568e-06	protein_coding	NDHH	NAD(P)H dehydrogenase subunit H	NAD(P)H dehydrogenase subunit H
AT3G25760	110.108	-1.48614	0.491755	-3.02211	0.00251018	0.0245185	protein_coding	AOC1	allene oxide cyclase 1	allene oxide cyclase 1
AT1G48400	114.016	-1.48609	0.508492	-2.92254	0.00347186	0.0313656	protein_coding	N/A	N/A	F-box/RNI-like/FBD-like domains-containing protein
AT2G47950	61.652	-1.48561	0.347898	-4.27026	1.95248e-05	0.000543294	protein_coding	N/A	N/A	N/A
AT2G31750	215.448	-1.48533	0.2839	-5.23187	1.67801e-07	1.00401e-05	protein_coding	UGT74D1	UDP-glucosyl transferase 74D1	UDP-glucosyl transferase 74D1
AT5G57530	16.5663	-1.48505	0.514514	-2.88631	0.00389785	0.033994	protein_coding	AtXTH12	N/A	xyloglucan endotransglucosylase/hydrolase 12
AT1G50400	29.4157	-1.4832	0.510006	-2.9082	0.00363518	0.0324793	protein_coding	N/A	N/A	Eukaryotic porin family protein
AT3G21760	743.67	-1.4827	0.418326	-3.54436	0.000393567	0.00592352	protein_coding	HYR1	HYPOSTATIN RESISTANCE 1	UDP-Glycosyltransferase superfamily protein
AT5G54060	532.293	-1.47962	0.531846	-2.78204	0.00540187	0.0428918	protein_coding	UF3GT	UDP-glucose:flavonoid 3-o-glucosyltransferase	UDP-glucose:flavonoid 3-o-glucosyltransferase
AT5G43180	967.278	-1.47773	0.430744	-3.43064	0.000602151	0.0082373	protein_coding	N/A	N/A	Protein of unknown function, DUF599
AT1G14185	79.4396	-1.47766	0.369848	-3.99532	6.46071e-05	0.00144814	protein_coding	N/A	N/A	Glucose-methanol-choline (GMC) oxidoreductase family protein
AT4G34060	888.613	-1.47634	0.467563	-3.15753	0.00159114	0.017346	protein_coding	DML3	demeter-like protein 3	demeter-like protein 3
AT3G49570	206.152	-1.47607	0.47231	-3.12521	0.00177678	0.0188608	protein_coding	LSU3	RESPONSE TO LOW SULFUR 3	response to low sulfur 3
AT1G55330	2149.39	-1.47428	0.368877	-3.99668	6.42378e-05	0.00144281	protein_coding	AGP21	arabinogalactan protein 21	arabinogalactan protein 21
AT1G72030	2498.79	-1.47384	0.343497	-4.2907	1.78111e-05	0.000506575	protein_coding	N/A	N/A	Acyl-CoA N-acyltransferases (NAT) superfamily protein
AT4G18501	21.2143	-1.47144	0.492824	-2.98574	0.00282891	0.0268183	protein_coding	N/A	N/A	N/A
AT2G29130	7612.33	-1.47066	0.389556	-3.77524	0.000159855	0.00293434	protein_coding	ATLAC2	N/A	laccase 2
AT5G57180	996.501	-1.47046	0.305406	-4.81476	1.47376e-06	6.30349e-05	protein_coding	CIA2	chloroplast import apparatus 2	chloroplast import apparatus 2
AT2G28410	857.019	-1.46824	0.306634	-4.78825	1.68243e-06	7.0312e-05	protein_coding	N/A	N/A	N/A
AT3G18750	592.465	-1.46654	0.223975	-6.5478	5.83911e-11	8.24973e-09	protein_coding	ATWNK6	ARABIDOPSIS THALIANA WITH NO K 6	with no lysine (K) kinase 6
AT1G65230	1476.59	-1.46646	0.42162	-3.47815	0.000504883	0.00718404	protein_coding	N/A	N/A	Uncharacterized conserved protein (DUF2358)
AT2G24210	8.32036	-1.4652	0.515701	-2.84117	0.00449477	0.0376122	protein_coding	TPS10	terpene synthase 10	terpene synthase 10
AT2G21330	14489.2	-1.45945	0.385024	-3.79054	0.000150319	0.00279443	protein_coding	AtFBA1	N/A	fructose-bisphosphate aldolase 1
AT1G15180	186.484	-1.4594	0.386023	-3.78062	0.000156441	0.00288862	protein_coding	N/A	N/A	MATE efflux family protein
AT5G47450	7.93263	-1.45894	0.515546	-2.82989	0.00465635	0.0385809	protein_coding	ATTIP2;3	ARABIDOPSIS THALIANA TONOPLAST INTRINSIC PROTEIN 2;3	tonoplast intrinsic protein 2;3
AT1G24148	1853.34	-1.45425	0.365968	-3.97371	7.07611e-05	0.00157001	protein_coding	N/A	N/A	N/A
ATCG01130	5203.1	-1.45383	0.252683	-5.75359	8.73693e-09	7.65321e-07	protein_coding	TIC214	TRANSLOCON AT THE INNER ENVELOPE MEMBRANE OF CHLOROPLASTS 214	Ycf1 protein
AT5G55360	99.9854	-1.45219	0.501077	-2.89813	0.00375397	0.0330919	protein_coding	N/A	N/A	MBOAT (membrane bound O-acyl transferase) family protein
AT4G14010	955.403	-1.45032	0.256651	-5.65096	1.59557e-08	1.33364e-06	protein_coding	RALFL32	ralf-like 32	ralf-like 32
AT5G09990	85.9726	-1.44983	0.474322	-3.05665	0.00223827	0.0224432	protein_coding	PROPEP5	elicitor peptide 5 precursor	elicitor peptide 5 precursor
AT2G27740	311.061	-1.44951	0.236033	-6.14114	8.19326e-10	9.15429e-08	protein_coding	N/A	N/A	Family of unknown function (DUF662)
AT1G49320	901.916	-1.44823	0.45774	-3.16388	0.00155679	0.0170803	protein_coding	ATUSPL1	unknown seed protein like 1	unknown seed protein like 1
AT1G31750	50.9873	-1.44759	0.516715	-2.80152	0.00508619	0.0412375	protein_coding	GPRP1	GLYCINE AND PROLINE RICH PROTEIN 1	proline-rich family protein
ATCG00450	10.0537	-1.44652	0.513778	-2.81547	0.00487066	0.0400085	pre_trna	TRNV.1	N/A	N/A
AT2G39420	1214.8	-1.44616	0.225705	-6.40729	1.48131e-10	1.90819e-08	protein_coding	MAGL8	N/A	alpha/beta-Hydrolases superfamily protein
AT5G45680	335.374	-1.44527	0.313204	-4.61446	3.94111e-06	0.000141023	protein_coding	ATFKBP13	FK506 BINDING PROTEIN 13	FK506-binding protein 13
AT3G03470	7665.06	-1.44473	0.299998	-4.81579	1.46618e-06	6.28332e-05	protein_coding	CYP89A9	cytochrome P450, family 87, subfamily A, polypeptide 9	cytochrome P450, family 87, subfamily A, polypeptide 9
AT4G27280	588.535	-1.44431	0.490145	-2.94669	0.00321198	0.0295294	protein_coding	CMI1	Ca2+-dependent modulator of ICR1	Calcium-binding EF-hand family protein
ATCG00400	112.503	-1.44337	0.44477	-3.2452	0.00117366	0.0137813	pre_trna	TRNL.1	N/A	N/A
ATMG00240	20.9818	-1.44251	0.456984	-3.15659	0.00159628	0.0173742	protein_coding	ORF111A	N/A	Gag-Pol-related retrotransposon family protein
AT3G47110	81.2382	-1.44175	0.330738	-4.35918	1.30548e-05	0.000392702	protein_coding	N/A	N/A	Leucine-rich repeat protein kinase family protein
AT1G67920	538.579	-1.4415	0.400994	-3.59482	0.000324612	0.00508853	protein_coding	N/A	N/A	N/A
AT5G60490	12517.2	-1.44077	0.356388	-4.04271	5.28377e-05	0.00122967	protein_coding	AtFLA12	N/A	FASCICLIN-like arabinogalactan-protein 12
AT5G54250	1224.03	-1.44023	0.366989	-3.92444	8.69315e-05	0.00181306	protein_coding	ATCNGC4	cyclic nucleotide-gated cation channel 4	cyclic nucleotide-gated cation channel 4
AT5G05430	19.628	-1.43926	0.527097	-2.73055	0.00632285	0.0477604	protein_coding	N/A	N/A	RNA-binding protein
AT3G46170	34.7056	-1.43874	0.492241	-2.92283	0.00346866	0.0313626	protein_coding	N/A	N/A	NAD(P)-binding Rossmann-fold superfamily protein
AT1G23740	3614.92	-1.43795	0.38945	-3.69227	0.000222264	0.00380857	protein_coding	AOR	alkenal/one oxidoreductase	Oxidoreductase, zinc-binding dehydrogenase family protein
AT5G38120	367.253	-1.43791	0.306635	-4.68933	2.74107e-06	0.000104576	protein_coding	4-CL8	4-COUMARATE-COA LIGASE 8	AMP-dependent synthetase and ligase family protein
AT3G50840	1499.23	-1.43601	0.466825	-3.07613	0.00209708	0.0214367	protein_coding	N/A	N/A	Phototropic-responsive NPH3 family protein
AT3G57770	112.692	-1.43483	0.456855	-3.14068	0.00168557	0.0180324	protein_coding	ZRK7	N/A	Protein kinase superfamily protein
AT4G24700	354.577	-1.43466	0.372528	-3.85113	0.000117572	0.0022927	protein_coding	N/A	N/A	N/A
ATMG01170	12.1331	-1.43088	0.513226	-2.78801	0.00530323	0.0423052	protein_coding	ATP6-2	N/A	ATPase, F0 complex, subunit A protein
AT2G47340	34.516	-1.42705	0.508795	-2.80477	0.00503526	0.0409306	protein_coding	N/A	N/A	Plant invertase/pectin methylesterase inhibitor superfamily protein
AT1G68440	878.486	-1.42667	0.353689	-4.03369	5.49081e-05	0.00126862	protein_coding	N/A	N/A	N/A
ATCG00150	237.761	-1.42469	0.456299	-3.12226	0.00179467	0.0189679	protein_coding	ATPI	N/A	ATPase, F0 complex, subunit A protein
AT1G71280	16.3617	-1.42422	0.496914	-2.86612	0.00415533	0.0355321	protein_coding	N/A	N/A	DEA(D/H)-box RNA helicase family protein
AT1G31820	828.079	-1.42366	0.436978	-3.25797	0.00112211	0.0132971	protein_coding	PUT1	POLYAMINE UPTAKE TRANSPORTER 1	Amino acid permease family protein
AT1G55370	223.418	-1.42339	0.323351	-4.402	1.07255e-05	0.000336021	protein_coding	NDF5	NDH-dependent cyclic electron flow 5	NDH-dependent cyclic electron flow 5
AT4G28530	55.2475	-1.42106	0.428106	-3.31941	0.000902071	0.0113855	protein_coding	anac074	NAC domain containing protein 74	NAC domain containing protein 74
AT5G46115	377.68	-1.41962	0.346697	-4.09471	4.22697e-05	0.00103426	protein_coding	N/A	N/A	N/A
AT5G13220	190.375	-1.41927	0.504957	-2.81069	0.0049436	0.0404407	protein_coding	JAS1	JASMONATE-ASSOCIATED 1	jasmonate-zim-domain protein 10
AT5G49480	852.528	-1.41439	0.266545	-5.30639	1.11817e-07	7.15988e-06	protein_coding	ATCP1	Ca2+-binding protein 1	Ca2+-binding protein 1
AT3G51970	82.3319	-1.41371	0.361507	-3.9106	9.2066e-05	0.00189325	protein_coding	ASAT1	acyl-CoA sterol acyl transferase 1	acyl-CoA sterol acyl transferase 1
AT1G18170	293.225	-1.41177	0.378528	-3.72963	0.000191763	0.0033921	protein_coding	N/A	N/A	FKBP-like peptidyl-prolyl cis-trans isomerase family protein
AT1G20350	27.497	-1.4112	0.442129	-3.19183	0.00141376	0.0158525	protein_coding	ATTIM17-1	translocase inner membrane subunit 17-1	translocase inner membrane subunit 17-1
AT3G09450	188.481	-1.41035	0.500501	-2.81787	0.00483438	0.0397851	protein_coding	N/A	N/A	N/A
AT5G48170	83.462	-1.41009	0.381515	-3.69603	0.000219	0.00375861	protein_coding	SLY2	SLEEPY2	F-box family protein
AT3G48960	30.6634	-1.40978	0.470548	-2.99603	0.00273522	0.0261795	protein_coding	N/A	N/A	Ribosomal protein L13e family protein
AT2G01890	652.355	-1.4092	0.40979	-3.43883	0.00058424	0.00804174	protein_coding	ATPAP8	PURPLE ACID PHOSPHATASE 8	purple acid phosphatase 8
AT4G15100	25.5004	-1.40832	0.520101	-2.70778	0.00677349	0.0498597	protein_coding	scpl30	serine carboxypeptidase-like 30	serine carboxypeptidase-like 30
AT2G03750	601.899	-1.40783	0.443752	-3.17257	0.00151096	0.0166861	protein_coding	N/A	N/A	P-loop containing nucleoside triphosphate hydrolases superfamily protein
AT2G40790	39.1585	-1.40706	0.404766	-3.47624	0.000508492	0.0072121	protein_coding	ATCXXS2	C-terminal cysteine residue is changed to a serine 2	C-terminal cysteine residue is changed to a serine 2
AT4G34138	234.616	-1.40704	0.427866	-3.28851	0.00100718	0.0123082	protein_coding	UGT73B1	UDP-glucosyl transferase 73B1	UDP-glucosyl transferase 73B1
AT5G17170	1158.16	-1.40678	0.196095	-7.17397	7.2851e-13	1.38727e-10	protein_coding	ENH1	enhancer of sos3-1	rubredoxin family protein
AT3G51960	174.805	-1.40638	0.449081	-3.1317	0.001738	0.0185063	protein_coding	ATBZIP24	basic leucine zipper 24	basic leucine zipper 24
AT1G31050	252.526	-1.40578	0.398375	-3.5288	0.00041745	0.00620199	protein_coding	N/A	N/A	basic helix-loop-helix (bHLH) DNA-binding superfamily protein
AT2G35980	26.3432	-1.40562	0.517094	-2.71831	0.0065617	0.0489257	protein_coding	ATNHL10	ARABIDOPSIS NDR1/HIN1-LIKE 10	Late embryogenesis abundant (LEA) hydroxyproline-rich glycoprotein family
AT3G21890	176.623	-1.40344	0.249471	-5.62565	1.84809e-08	1.49858e-06	protein_coding	BBX31	B-box domain protein 31	B-box type zinc finger family protein
AT5G67390	511.55	-1.4031	0.238206	-5.89029	3.85528e-09	3.65416e-07	protein_coding	N/A	N/A	N/A
AT5G38420	9726.06	-1.40193	0.50876	-2.75559	0.00585862	0.045271	protein_coding	DEG24	N/A	Ribulose bisphosphate carboxylase (small chain) family protein
AT4G10410	30.0674	-1.40181	0.487665	-2.87454	0.00404613	0.0348616	protein_coding	N/A	N/A	Leucine-rich repeat (LRR) family protein
AT1G33110	1507.76	-1.40042	0.400854	-3.4936	0.00047656	0.00686591	protein_coding	N/A	N/A	MATE efflux family protein
AT5G59305	2339.4	-1.40003	0.487336	-2.87281	0.00406835	0.0349408	protein_coding	N/A	N/A	N/A
AT1G28480	84.1952	-1.39767	0.515092	-2.71345	0.00665869	0.0493464	protein_coding	GRX480	N/A	Thioredoxin superfamily protein
ATMG00830	50.421	-1.39761	0.376096	-3.7161	0.00020232	0.00353035	protein_coding	CCB382	cytochrome C biogenesis 382	cytochrome C biogenesis 382
AT5G38140	495.153	-1.39697	0.345673	-4.0413	5.31554e-05	0.00123473	protein_coding	NF-YC12	nuclear factor Y, subunit C12	nuclear factor Y, subunit C12
AT3G25597	248.205	-1.39657	0.371874	-3.75549	0.000173005	0.00312853	protein_coding	N/A	N/A	N/A
AT5G40020	1455.62	-1.39632	0.337621	-4.13576	3.53781e-05	0.000890849	protein_coding	N/A	N/A	Pathogenesis-related thaumatin superfamily protein
AT5G40210	87.651	-1.39557	0.34416	-4.05501	5.01331e-05	0.0011856	protein_coding	UMAMIT42	Usually multiple acids move in and out Transporters 42	nodulin MtN21 /EamA-like transporter family protein
AT5G54490	128.575	-1.39472	0.458207	-3.04386	0.00233566	0.0231651	protein_coding	PBP1	pinoid-binding protein 1	pinoid-binding protein 1
AT5G04900	550.478	-1.39252	0.337808	-4.12222	3.75236e-05	0.000935351	protein_coding	NOL	NYC1-like	NYC1-like
AT4G24450	3380.93	-1.39102	0.447461	-3.10869	0.0018792	0.0196342	protein_coding	At4g24450	N/A	phosphoglucan, water dikinase
AT5G62150	601.214	-1.38962	0.254178	-5.46712	4.57406e-08	3.30585e-06	protein_coding	N/A	N/A	peptidoglycan-binding LysM domain-containing protein
AT1G27420	89.4775	-1.38955	0.358522	-3.87579	0.000106281	0.00211779	protein_coding	N/A	N/A	Galactose oxidase/kelch repeat superfamily protein
AT1G74070	287.054	-1.38928	0.258893	-5.36622	8.04042e-08	5.45131e-06	protein_coding	N/A	N/A	Cyclophilin-like peptidyl-prolyl cis-trans isomerase family protein
AT4G27860	572.68	-1.38804	0.247475	-5.60879	2.03752e-08	1.62162e-06	protein_coding	MEB1	MEMBRANE OF ER BODY 1	vacuolar iron transporter (VIT) family protein
AT1G35680	1681.72	-1.38692	0.314279	-4.413	1.01947e-05	0.000321691	protein_coding	ASD	ATPase-in-Seed-Development	Ribosomal protein L21
AT1G76610	156.047	-1.38652	0.404165	-3.43057	0.000602317	0.0082373	protein_coding	N/A	N/A	Protein of unknown function, DUF617
AT1G79410	435.192	-1.38564	0.247494	-5.59867	2.16001e-08	1.69541e-06	protein_coding	AtOCT5	organic cation/carnitine transporter5	organic cation/carnitine transporter5
AT4G14890	783.151	-1.38451	0.33464	-4.13733	3.51375e-05	0.000886493	protein_coding	FdC1	ferredoxin C 1	2Fe-2S ferredoxin-like superfamily protein
AT1G67070	235.132	-1.38378	0.313957	-4.40755	1.04548e-05	0.000329425	protein_coding	DIN9	DARK INDUCIBLE 9	Mannose-6-phosphate isomerase, type I
AT2G35637	47.8369	-1.3836	0.421676	-3.28119	0.00103372	0.0125138	other_rna	N/A	N/A	other RNA
AT5G03170	31084.9	-1.38298	0.310071	-4.46019	8.18873e-06	0.000266125	protein_coding	ATFLA11	ARABIDOPSIS FASCICLIN-LIKE ARABINOGALACTAN-PROTEIN 11	FASCICLIN-like arabinogalactan-protein 11
AT1G78680	4583.95	-1.38269	0.137072	-10.0874	6.28365e-24	5.09651e-21	protein_coding	ATGGH2	gamma-glutamyl hydrolase 2	gamma-glutamyl hydrolase 2
AT2G06002	59.2274	-1.37987	0.396829	-3.47723	0.000506616	0.00719947	other_rna	N/A	N/A	other RNA
AT5G49290	73.8401	-1.37966	0.379556	-3.63495	0.000278036	0.00451104	protein_coding	ATRLP56	receptor like protein 56	receptor like protein 56
AT2G40370	1996.94	-1.37817	0.359419	-3.83443	0.000125858	0.00242833	protein_coding	LAC5	laccase 5	laccase 5
AT3G16470	3336.35	-1.37781	0.316527	-4.3529	1.34351e-05	0.000401933	protein_coding	AtJAC1	JACALIN-LECTIN LIKE 1	Mannose-binding lectin superfamily protein
AT2G07712	63.4145	-1.37679	0.338821	-4.06349	4.8345e-05	0.00114952	pseudogene	N/A	N/A	N/A
AT2G29350	3354.68	-1.37422	0.501804	-2.73855	0.00617104	0.0469707	protein_coding	SAG13	senescence-associated gene 13	senescence-associated gene 13
AT4G18010	927.981	-1.37244	0.343967	-3.99004	6.60633e-05	0.00147625	protein_coding	5PTASE2	myo-inositol polyphosphate 5-phosphatase 2	myo-inositol polyphosphate 5-phosphatase 2
AT4G15920	2674.27	-1.37003	0.134429	-10.1915	2.16448e-24	1.896e-21	protein_coding	AtSWEET17	N/A	Nodulin MtN3 family protein
AT4G36530	1812.42	-1.36919	0.331613	-4.12887	3.64553e-05	0.000912687	protein_coding	N/A	N/A	alpha/beta-Hydrolases superfamily protein
AT2G41690	161.276	-1.36911	0.416596	-3.28642	0.00101468	0.012386	protein_coding	AT-HSFB3	heat shock transcription factor B3	heat shock transcription factor B3
AT4G16410	1571.27	-1.36751	0.287617	-4.7546	1.98836e-06	8.07852e-05	protein_coding	N/A	N/A	N/A
AT2G22420	244.178	-1.36746	0.385754	-3.54489	0.00039278	0.00591574	protein_coding	PRX17	N/A	Peroxidase superfamily protein
AT3G17790	463.724	-1.3673	0.365662	-3.73925	0.000184572	0.00329685	protein_coding	ATACP5	N/A	purple acid phosphatase 17
AT3G61810	121.775	-1.36653	0.334511	-4.08516	4.4046e-05	0.00106818	protein_coding	N/A	N/A	Glycosyl hydrolase family 17 protein
AT2G25790	637.06	-1.36632	0.309013	-4.42157	9.79875e-06	0.00031099	protein_coding	SKM1	STERILITY-REGULATING KINASE MEMBER 1	Leucine-rich receptor-like protein kinase family protein
ATMG01150	21.466	-1.36528	0.489541	-2.78889	0.00528892	0.0422788	protein_coding	ORF106G	N/A	N/A
AT3G21710	12817.9	-1.36525	0.373847	-3.65189	0.000260315	0.00429912	protein_coding	VUP1	VASCULAR-RELATED UNKNOWN PROTEIN 1	N/A
AT5G52870	606.896	-1.36118	0.238279	-5.71253	1.11309e-08	9.55905e-07	protein_coding	MAKR5	MEMBRANE-ASSOCIATED KINASE REGULATOR 5	N/A
AT2G46400	1180.97	-1.35935	0.446447	-3.04481	0.00232825	0.0231125	protein_coding	ATWRKY46	WRKY DNA-BINDING PROTEIN 46	WRKY DNA-binding protein 46
AT5G49730	6209.18	-1.35833	0.469928	-2.89051	0.00384612	0.033704	protein_coding	ATFRO6	ferric reduction oxidase 6	ferric reduction oxidase 6
AT4G03400	1708.73	-1.35804	0.451922	-3.00504	0.00265547	0.0255389	protein_coding	DFL2	DWARF IN LIGHT 2	Auxin-responsive GH3 family protein
AT4G15550	569.721	-1.35718	0.466334	-2.91032	0.00361064	0.0323393	protein_coding	IAGLU	indole-3-acetate beta-D-glucosyltransferase	indole-3-acetate beta-D-glucosyltransferase
AT1G33340	37.6818	-1.357	0.456309	-2.97387	0.00294069	0.027615	protein_coding	PICALM8	N/A	ENTH/ANTH/VHS superfamily protein
AT3G62860	103.887	-1.35676	0.332878	-4.07586	4.58439e-05	0.00110565	protein_coding	MAGL12	N/A	alpha/beta-Hydrolases superfamily protein
AT2G38255	24.8447	-1.35569	0.496116	-2.73262	0.00628334	0.0475593	protein_coding	N/A	N/A	Protein of Unknown Function (DUF239)
AT3G48420	1539.83	-1.35478	0.340162	-3.98276	6.81209e-05	0.00151604	protein_coding	N/A	N/A	Haloacid dehalogenase-like hydrolase (HAD) superfamily protein
AT5G14730	118.821	-1.35396	0.331108	-4.08917	4.32922e-05	0.00105457	protein_coding	N/A	N/A	N/A
AT2G41342	79.4845	-1.35369	0.393141	-3.44328	0.000574713	0.00794046	protein_coding	N/A	N/A	N/A
AT1G32990	1665.38	-1.3531	0.262385	-5.15694	2.51019e-07	1.42411e-05	protein_coding	PRPL11	plastid ribosomal protein l11	plastid ribosomal protein l11
AT1G75290	231.869	-1.35216	0.336602	-4.01709	5.89203e-05	0.00134406	protein_coding	N/A	N/A	NAD(P)-binding Rossmann-fold superfamily protein
AT3G06370	1003.6	-1.34919	0.265323	-5.08506	3.675e-07	1.99699e-05	protein_coding	ATNHX4	N/A	sodium hydrogen exchanger 4
AT1G07600	1440.52	-1.34906	0.463166	-2.91268	0.00358337	0.0321607	protein_coding	ATMT-2	METALLOTHIONEIN 2	metallothionein 1A
AT2G06050	3538.95	-1.34783	0.239107	-5.63695	1.73087e-08	1.43035e-06	protein_coding	AtOPR3	N/A	oxophytodienoate-reductase 3
AT5G64380	766.393	-1.34575	0.361438	-3.72331	0.000196625	0.00345023	protein_coding	N/A	N/A	Inositol monophosphatase family protein
AT3G10940	1700.42	-1.3452	0.307569	-4.37365	1.22185e-05	0.000375279	protein_coding	LSF2	LIKE SEX4 2	dual specificity protein phosphatase (DsPTP1) family protein
AT3G63050	60.5247	-1.3423	0.470422	-2.85341	0.00432534	0.0365434	protein_coding	N/A	N/A	N/A
AT3G24500	638.947	-1.34165	0.14328	-9.36385	7.68818e-21	4.67676e-18	protein_coding	ATMBF1C	N/A	multiprotein bridging factor 1C
AT1G60600	279.875	-1.3401	0.266656	-5.02558	5.01909e-07	2.56806e-05	protein_coding	ABC4	ABERRANT CHLOROPLAST DEVELOPMENT 4	UbiA prenyltransferase family protein
AT3G19720	2075.81	-1.33836	0.350135	-3.8224	0.000132158	0.00253426	protein_coding	ARC5	ACCUMULATION AND REPLICATION OF CHLOROPLAST 5	P-loop containing nucleoside triphosphate hydrolases superfamily protein
AT5G06720	241.729	-1.33702	0.386054	-3.46329	0.000533615	0.0074724	protein_coding	ATPA2	peroxidase 2	peroxidase 2
AT1G24030	1110.22	-1.3338	0.210683	-6.33085	2.4381e-10	2.93362e-08	protein_coding	PBL28	PBS1-Like 28	Protein kinase superfamily protein
AT3G51420	1740.27	-1.33208	0.364095	-3.6586	0.000253595	0.00420753	protein_coding	ATSSL4	STRICTOSIDINE SYNTHASE-LIKE 4	strictosidine synthase-like 4
AT1G03495	845.174	-1.33066	0.487341	-2.73045	0.00632472	0.0477604	protein_coding	N/A	N/A	HXXXD-type acyl-transferase family protein
AT1G72230	7425.44	-1.32916	0.257312	-5.16554	2.39749e-07	1.36893e-05	protein_coding	N/A	N/A	Cupredoxin superfamily protein
AT1G02640	1389.59	-1.32725	0.37238	-3.56425	0.000364902	0.0055881	protein_coding	ATBXL2	BETA-XYLOSIDASE 2	beta-xylosidase 2
AT1G04350	3431.05	-1.32646	0.371121	-3.57419	0.00035131	0.00541023	protein_coding	N/A	N/A	2-oxoglutarate (2OG) and Fe(II)-dependent oxygenase superfamily protein
AT1G77450	423.404	-1.32602	0.342605	-3.8704	0.000108658	0.00214756	protein_coding	anac032	NAC domain containing protein 32	NAC domain containing protein 32
AT1G61810	5219.33	-1.32599	0.367529	-3.60785	0.000308742	0.0048933	protein_coding	BGLU45	beta-glucosidase 45	beta-glucosidase 45
AT1G47580	234.803	-1.3254	0.418346	-3.16818	0.00153396	0.0168635	protein_coding	DYW1	DYW domain protein 1	Pentatricopeptide repeat (PPR) superfamily protein
AT5G21430	1058.04	-1.32475	0.455212	-2.91018	0.00361219	0.0323399	protein_coding	CRRL	CHLORORESPIRATORY REDUCTION L	Chaperone DnaJ-domain superfamily protein
AT1G62770	224.072	-1.32429	0.487732	-2.71521	0.00662347	0.04922	protein_coding	PMEI9	N/A	Plant invertase/pectin methylesterase inhibitor superfamily protein
AT5G65070	49.6889	-1.32214	0.404483	-3.26872	0.00108036	0.0129212	protein_coding	AGL69	AGAMOUS-like 69	K-box region and MADS-box transcription factor family protein
AT2G46690	1878.61	-1.32078	0.176203	-7.49578	6.5907e-14	1.47275e-11	protein_coding	SAUR32	SMALL AUXIN UPREGULATED RNA 32	SAUR-like auxin-responsive protein family
AT2G29995	82.9052	-1.32062	0.423603	-3.1176	0.00182332	0.0191874	protein_coding	N/A	N/A	N/A
AT2G30040	97.3728	-1.32062	0.40732	-3.24223	0.001186	0.0138888	protein_coding	MAPKKK14	mitogen-activated protein kinase kinase kinase 14	mitogen-activated protein kinase kinase kinase 14
AT3G18560	124.702	-1.32027	0.464868	-2.8401	0.00450988	0.0376954	protein_coding	N/A	N/A	N/A
AT2G29310	583.81	-1.31983	0.328087	-4.02279	5.75118e-05	0.00132018	protein_coding	N/A	N/A	NAD(P)-binding Rossmann-fold superfamily protein
AT5G13190	2376.03	-1.31921	0.427488	-3.08596	0.00202898	0.02088	protein_coding	AtGILP	N/A	N/A
AT3G47070	1811.69	-1.3188	0.354175	-3.72357	0.000196427	0.00345023	protein_coding	N/A	N/A	N/A
AT4G33330	1923.66	-1.31812	0.272702	-4.83356	1.34116e-06	5.89759e-05	protein_coding	GUX2	glucuronic acid substitution of xylan 2	plant glycogenin-like starch initiation protein 3
AT4G10770	4194.65	-1.31792	0.303561	-4.34155	1.4148e-05	0.000419252	protein_coding	ATOPT7	ARABIDOPSIS THALIANA OLIGOPEPTIDE TRANSPORTER 7	oligopeptide transporter 7
ATMG01390	192.266	-1.31775	0.363128	-3.6289	0.000284629	0.00458564	ribosomal_rna	RRN18	N/A	N/A
ATCG01000	166.334	-1.31711	0.252813	-5.20982	1.89026e-07	1.11276e-05	protein_coding	YCF1.1	N/A	Ycf1 protein
AT4G12830	2613.85	-1.31697	0.465558	-2.8288	0.00467226	0.0386701	protein_coding	N/A	N/A	alpha/beta-Hydrolases superfamily protein
AT1G14190	495.545	-1.3168	0.301341	-4.3698	1.24363e-05	0.000380173	protein_coding	N/A	N/A	Glucose-methanol-choline (GMC) oxidoreductase family protein
AT2G47370	196.136	-1.3158	0.370368	-3.55268	0.000381326	0.00579504	protein_coding	N/A	N/A	Calcium-dependent phosphotriesterase superfamily protein
AT1G51950	692.857	-1.31528	0.255838	-5.14108	2.73164e-07	1.52214e-05	protein_coding	IAA18	indole-3-acetic acid inducible 18	indole-3-acetic acid inducible 18
AT3G57450	565.578	-1.31172	0.471354	-2.78288	0.00538782	0.0427957	protein_coding	N/A	N/A	N/A
AT1G75280	50773.8	-1.31025	0.278943	-4.69721	2.63743e-06	0.000101151	protein_coding	N/A	N/A	NmrA-like negative transcriptional regulator family protein
AT1G14640	760.77	-1.30828	0.2828	-4.62617	3.72488e-06	0.000134384	protein_coding	N/A	N/A	SWAP (Suppressor-of-White-APricot)/surp domain-containing protein
AT3G61890	2832.2	-1.30769	0.310537	-4.21104	2.54196e-05	0.000673036	protein_coding	ATHB-12	homeobox 12	homeobox 12
AT3G12520	1208.83	-1.30708	0.307047	-4.25694	2.07245e-05	0.000570876	protein_coding	SULTR4;2	sulfate transporter 4;2	sulfate transporter 4;2
AT1G11185	148.379	-1.30697	0.450566	-2.90074	0.00372285	0.0329141	other_rna	sORF2	short open reading frame 2	other RNA
AT1G62180	3433.42	-1.30612	0.306194	-4.26567	1.99305e-05	0.000553881	protein_coding	APR2	5'adenylylphosphosulfate reductase 2	5'adenylylphosphosulfate reductase 2
AT5G02180	740.568	-1.30266	0.428127	-3.04269	0.00234471	0.0232234	protein_coding	N/A	N/A	Transmembrane amino acid transporter family protein
AT4G22790	491.758	-1.30113	0.280454	-4.63937	3.49466e-06	0.000126915	protein_coding	RHC1	RESISTANT TO HIGH CO2	MATE efflux family protein
AT2G17500	191.456	-1.30067	0.399511	-3.25564	0.00113136	0.0133922	protein_coding	PILS5	PIN-LIKES 5	Auxin efflux carrier family protein
ATCG00820	1369.41	-1.30026	0.374257	-3.47425	0.000512281	0.00723771	protein_coding	RPS19	ribosomal protein S19	ribosomal protein S19
AT1G33800	3557.69	-1.29918	0.36113	-3.59754	0.000321245	0.00505022	protein_coding	AtGXMT1	N/A	Protein of unknown function (DUF579)
AT2G37970	554.291	-1.29877	0.357648	-3.63141	0.000281872	0.00455714	protein_coding	AtHBP2	N/A	SOUL heme-binding family protein
AT4G24972	293.808	-1.2978	0.385962	-3.36251	0.000772387	0.0100741	protein_coding	TPD1	TAPETUM DETERMINANT 1	tapetum determinant 1
AT2G07707	23.8866	-1.29733	0.472032	-2.74839	0.00598887	0.0459693	protein_coding	N/A	N/A	Plant mitochondrial ATPase, F0 complex, subunit 8 protein
AT4G23060	75.5159	-1.29723	0.475039	-2.73078	0.00631845	0.047746	protein_coding	IQD22	IQ-domain 22	IQ-domain 22
AT1G30220	413.012	-1.29631	0.332717	-3.89613	9.77418e-05	0.00198926	protein_coding	ATINT2	ARABIDOPSIS THALIANA INOSITOL TRANSPORTER 2	inositol transporter 2
AT3G21000	39.4775	-1.29588	0.457197	-2.83439	0.00459126	0.0381861	protein_coding	N/A	N/A	Gag-Pol-related retrotransposon family protein
AT3G29810	299.809	-1.2955	0.470579	-2.75299	0.00590529	0.0455031	protein_coding	COBL2	COBRA-like protein 2 precursor	COBRA-like protein 2 precursor
AT3G16250	360.767	-1.29547	0.411956	-3.14467	0.00166273	0.0178666	protein_coding	NDF4	NDH-dependent cyclic electron flow 1	NDH-dependent cyclic electron flow 1
AT1G14150	900.306	-1.29465	0.41771	-3.0994	0.00193912	0.0201092	protein_coding	PnsL2	Photosynthetic NDH subcomplex L 2	PsbQ-like 2
AT2G39470	1355.71	-1.29245	0.419017	-3.08448	0.00203905	0.0209541	protein_coding	PnsL1	Photosynthetic NDH subcomplex L 1	PsbP-like protein 2
AT3G27540	119.593	-1.29194	0.386907	-3.33914	0.000840377	0.0107938	protein_coding	N/A	N/A	beta-1,4-N-acetylglucosaminyltransferase family protein
AT4G10300	2049.74	-1.29154	0.266597	-4.84453	1.26911e-06	5.62594e-05	protein_coding	TRR14	N/A	RmlC-like cupins superfamily protein
AT1G64680	1670.86	-1.29021	0.365877	-3.52635	0.000421337	0.00623016	protein_coding	N/A	N/A	N/A
AT5G08050	883.07	-1.28855	0.296848	-4.34077	1.41983e-05	0.000420175	protein_coding	RIQ1	N/A	Protein of unknown function (DUF1118)
AT3G56230	524.382	-1.28724	0.301162	-4.27425	1.91779e-05	0.000537742	protein_coding	N/A	N/A	BTB/POZ domain-containing protein
AT1G33260	703.289	-1.28292	0.183114	-7.00611	2.45027e-12	4.22508e-10	protein_coding	N/A	N/A	Protein kinase superfamily protein
AT5G54240	711.202	-1.28272	0.268928	-4.76975	1.84452e-06	7.59269e-05	protein_coding	N/A	N/A	Protein of unknown function (DUF1223)
AT1G53070	1029.04	-1.28208	0.469899	-2.72841	0.00636404	0.0479746	protein_coding	N/A	N/A	Legume lectin family protein
AT1G49975	484.429	-1.28169	0.419145	-3.05786	0.00222923	0.0223936	protein_coding	N/A	N/A	N/A
ATMG01090	24.4898	-1.27913	0.445327	-2.87233	0.00407463	0.0349786	protein_coding	ORF262	N/A	ATP synthase 9 mitochondrial
AT4G20140	73.8721	-1.27875	0.472478	-2.70648	0.00680016	0.0499843	protein_coding	GSO1	GASSHO1	Leucine-rich repeat transmembrane protein kinase
AT5G58650	734.636	-1.27849	0.356686	-3.58436	0.000337908	0.00525557	protein_coding	PSY1	plant peptide containing sulfated tyrosine 1	plant peptide containing sulfated tyrosine 1
AT2G39650	309.549	-1.27837	0.425839	-3.00201	0.00268203	0.0257604	protein_coding	N/A	N/A	Protein of unknown function (DUF506)
AT3G62410	3189.83	-1.27637	0.424495	-3.00681	0.00264004	0.0254243	protein_coding	CP12	CP12 DOMAIN-CONTAINING PROTEIN 1	CP12 domain-containing protein 2
AT4G10420	54.5057	-1.27636	0.441893	-2.8884	0.0038721	0.0338638	protein_coding	N/A	N/A	FBD / Leucine Rich Repeat domains containing protein
AT1G66810	673.421	-1.27605	0.317378	-4.0206	5.80502e-05	0.00132836	protein_coding	AtC3H14	N/A	Zinc finger C-x8-C-x5-C-x3-H type family protein
AT5G47190	869.989	-1.27359	0.318712	-3.99605	6.44087e-05	0.00144517	protein_coding	PRPL19	plastid ribosomal proteins of the 50S subunit 19	Ribosomal protein L19 family protein
AT5G57520	847.955	-1.27345	0.443016	-2.8745	0.00404668	0.0348616	protein_coding	ATZFP2	ZINC FINGER PROTEIN 2	zinc finger protein 2
AT5G58260	1437.98	-1.26898	0.35968	-3.52808	0.000418587	0.00621045	protein_coding	NdhN	NADH dehydrogenase-like complex N	oxidoreductases, acting on NADH or NADPH, quinone or similar compound as acceptor
AT1G37113	47.1285	-1.26789	0.4361	-2.90735	0.0036451	0.032517	protein_coding	MP	movement protein	N/A
AT4G37430	3092.66	-1.26479	0.279848	-4.51957	6.1966e-06	0.000210713	protein_coding	CYP81F1	CYTOCHROME P450 MONOOXYGENASE 81F1	cytochrome P450, family 91, subfamily A, polypeptide 2
AT5G18300	53.1094	-1.26295	0.362868	-3.48047	0.000500526	0.00713608	protein_coding	anac088	NAC domain containing protein 88	NAC domain containing protein 88
AT2G45560	2578.4	-1.26289	0.325936	-3.87467	0.000106768	0.00211984	protein_coding	CYP76C1	cytochrome P450, family 76, subfamily C, polypeptide 1	cytochrome P450, family 76, subfamily C, polypeptide 1
AT5G55050	432.858	-1.26233	0.326773	-3.86301	0.000111997	0.00219846	protein_coding	N/A	N/A	GDSL-like Lipase/Acylhydrolase superfamily protein
AT4G12390	132.153	-1.26189	0.303039	-4.16413	3.12546e-05	0.000805229	protein_coding	PME1	pectin methylesterase inhibitor 1	pectin methylesterase inhibitor 1
AT2G43700	375.211	-1.26187	0.343076	-3.6781	0.00023498	0.00397975	protein_coding	LecRK-V.4	L-type lectin receptor kinase V.4	Concanavalin A-like lectin protein kinase family protein
AT1G69526	206.783	-1.26021	0.340213	-3.70418	0.000212073	0.0036626	protein_coding	N/A	N/A	S-adenosyl-L-methionine-dependent methyltransferases superfamily protein
AT4G11960	3435.52	-1.25928	0.263761	-4.77431	1.80324e-06	7.43676e-05	protein_coding	PGRL1B	PGR5-like B	PGR5-like B
AT3G21310	95.6824	-1.25506	0.385994	-3.2515	0.00114796	0.0135376	protein_coding	N/A	N/A	Core-2/I-branching beta-1,6-N-acetylglucosaminyltransferase family protein
ATCG01300	268.806	-1.25315	0.444855	-2.81699	0.00484756	0.0398336	protein_coding	RPL23.2	ribosomal protein L23	ribosomal protein L23
AT5G52100	289.163	-1.25251	0.400259	-3.12925	0.00175253	0.0186485	protein_coding	CRR1	chlororespiration reduction 1	Dihydrodipicolinate reductase, bacterial/plant
AT1G07180	989.925	-1.25124	0.371338	-3.36955	0.000752908	0.00987893	protein_coding	ATNDI1	ARABIDOPSIS THALIANA INTERNAL NON-PHOSPHORYLATING NAD ( P ) H DEHYDROGENASE	alternative NAD(P)H dehydrogenase 1
AT1G01695	87.6169	-1.25087	0.434915	-2.87612	0.00402599	0.0347655	protein_coding	TRM33	TON1 Recruiting Motif 33	Phosphatidylinositol N-acetyglucosaminlytransferase subunit P-related
AT2G29450	1463.4	-1.24997	0.353975	-3.53123	0.000413628	0.00615356	protein_coding	AT103-1A	N/A	glutathione S-transferase tau 5
AT1G52720	1507.12	-1.24891	0.183496	-6.80619	1.00217e-11	1.55649e-09	protein_coding	N/A	N/A	N/A
AT1G06540	176.365	-1.24811	0.286984	-4.34906	1.3672e-05	0.000408464	protein_coding	N/A	N/A	N/A
AT1G08280	621.236	-1.24794	0.311183	-4.0103	6.06418e-05	0.00137616	protein_coding	GALT29A	glycosyltransferase 29A	Glycosyltransferase family 29 (sialyltransferase) family protein
AT5G15180	48.4997	-1.24582	0.414333	-3.00681	0.00264007	0.0254243	protein_coding	PRX56	peroxidase 56	Peroxidase superfamily protein
AT5G37478	4650.17	-1.24498	0.278402	-4.4719	7.75291e-06	0.000254926	protein_coding	TPXL6	N/A	TPX2 (targeting protein for Xklp2) protein family
AT2G21530	1700.22	-1.24428	0.315841	-3.93958	8.16248e-05	0.00173713	protein_coding	N/A	N/A	SMAD/FHA domain-containing protein
AT2G32870	2929.81	-1.24266	0.429317	-2.8945	0.00379757	0.0333586	protein_coding	N/A	N/A	TRAF-like family protein
AT5G07020	2609.7	-1.24191	0.297488	-4.17467	2.98414e-05	0.000776109	protein_coding	MPH1	Maintenance of PSII under High light 1	proline-rich family protein
AT2G30170	557.066	-1.2398	0.37094	-3.34231	0.000830837	0.0107026	protein_coding	PBCP	PHOTOSYSTEM II CORE PHOSPHATASE	Protein phosphatase 2C family protein
AT5G55220	1338.47	-1.23667	0.36649	-3.37438	0.000739833	0.00974472	protein_coding	TIG1	N/A	trigger factor type chaperone family protein
AT1G05560	858.986	-1.23538	0.327353	-3.77385	0.000160745	0.00294819	protein_coding	UGT1	UDP-GLUCOSE TRANSFERASE 1	UDP-glucosyltransferase 75B1
AT3G51300	165.811	-1.23512	0.452747	-2.72804	0.0063711	0.0479987	protein_coding	ARAC11	Arabidopsis RAC-like 11	RHO-related protein from plants 1
AT5G64450	29.6649	-1.23486	0.448767	-2.75167	0.00592926	0.0456397	protein_coding	N/A	N/A	N/A
AT4G13195	513.295	-1.23399	0.201012	-6.13888	8.31056e-10	9.20378e-08	protein_coding	CLE44	CLAVATA3/ESR-RELATED 44	CLAVATA3/ESR-RELATED 44
AT1G70760	2429.32	-1.2339	0.433492	-2.84641	0.00442151	0.0371272	protein_coding	CRR23	CHLORORESPIRATORY REDUCTION 23	inorganic carbon transport protein-related
AT1G70990	81.1913	-1.23155	0.446953	-2.75543	0.00586146	0.045277	protein_coding	EXT33	EXTENSIN 33	proline-rich family protein
AT5G39790	227.886	-1.23151	0.275889	-4.46378	8.05251e-06	0.00026359	protein_coding	PTST	Protein targeting to starch	5'-AMP-activated protein kinase-related
ATCG00840	267.225	-1.23096	0.446049	-2.7597	0.00578542	0.0449067	protein_coding	RPL23	RIBOSOMAL PROTEIN L23	ribosomal protein L23.1
AT5G17180	49.5423	-1.2306	0.447746	-2.74844	0.00598802	0.0459693	protein_coding	N/A	N/A	N/A
AT5G18860	735.184	-1.23021	0.336998	-3.65048	0.000261747	0.00431397	protein_coding	NSH3	nucleoside hydrolase 3	inosine-uridine preferring nucleoside hydrolase family protein
AT5G56050	204.947	-1.22897	0.279702	-4.39384	1.11366e-05	0.000345929	protein_coding	NHL43	N/A	N/A
AT2G38060	432.917	-1.22731	0.269082	-4.56109	5.08887e-06	0.000177172	protein_coding	PHT4;2	phosphate transporter 4;2	phosphate transporter 4;2
AT1G69523	507.198	-1.22712	0.353054	-3.47573	0.00050946	0.00721558	protein_coding	N/A	N/A	S-adenosyl-L-methionine-dependent methyltransferases superfamily protein
AT5G02710	354.688	-1.22701	0.372609	-3.29303	0.00099113	0.01218	protein_coding	N/A	N/A	N/A
AT3G02580	797.741	-1.22696	0.266304	-4.60737	4.07788e-06	0.000145679	protein_coding	BUL1	BOULE 1	sterol 1
AT1G32100	5755.95	-1.22669	0.328052	-3.73933	0.000184511	0.00329685	protein_coding	ATPRR1	N/A	pinoresinol reductase 1
AT4G13800	1201.33	-1.22542	0.345057	-3.55136	0.00038324	0.00581203	protein_coding	ENOR3L3	N/A	Protein of unknown function (DUF803)
AT3G01440	271.666	-1.22412	0.420061	-2.91415	0.00356655	0.0320586	protein_coding	PnsL3	Photosynthetic NDH subcomplex L 3	PsbQ-like 1
AT3G48850	55.7031	-1.2238	0.417032	-2.93454	0.00334044	0.030435	protein_coding	MPT2	mitochondrial phosphate transporter 2	phosphate transporter 3;2
AT2G32290	734.038	-1.22108	0.245451	-4.97484	6.53029e-07	3.19926e-05	protein_coding	BAM6	beta-amylase 6	beta-amylase 6
AT1G58520	1515.75	-1.22071	0.382208	-3.19383	0.001404	0.0157673	protein_coding	RXW8	N/A	lipases;hydrolases, acting on ester bonds
AT3G13640	558.481	-1.22034	0.425959	-2.86493	0.00417097	0.0355712	protein_coding	ABCE1	ATP-binding cassette E1	RNAse l inhibitor protein 1
AT3G23400	5013.42	-1.2193	0.287971	-4.23411	2.29463e-05	0.000623451	protein_coding	FBN4	FIBRILLIN4	Plastid-lipid associated protein PAP / fibrillin family protein
AT1G68870	112.774	-1.21857	0.369916	-3.29418	0.000987088	0.0121585	protein_coding	ATSOFL2	SOB FIVE-LIKE 2	SOB five-like 2
AT3G53402	3537.59	-1.21558	0.309347	-3.9295	8.51237e-05	0.00178044	protein_coding	N/A	N/A	conserved peptide upstream open reading frame 46
AT2G45900	1268.32	-1.21481	0.210478	-5.77167	7.8489e-09	6.95883e-07	protein_coding	TRM13	TON1 Recruiting Motif 13	Phosphatidylinositol N-acetyglucosaminlytransferase subunit P-related
AT2G41380	2256.73	-1.21467	0.328483	-3.69783	0.000217454	0.00373786	protein_coding	N/A	N/A	S-adenosyl-L-methionine-dependent methyltransferases superfamily protein
AT5G56980	866.579	-1.21387	0.188158	-6.45135	1.10861e-10	1.48941e-08	protein_coding	N/A	N/A	N/A
AT1G15980	2459.08	-1.21232	0.419771	-2.88806	0.00387625	0.0338697	protein_coding	NDF1	NDH-dependent cyclic electron flow 1	NDH-dependent cyclic electron flow 1
AT5G38520	2110.39	-1.21169	0.432662	-2.80055	0.0051015	0.0412878	protein_coding	CLD1	CHLOROPHYLL DEPHYTYLASE1	alpha/beta-Hydrolases superfamily protein
AT2G41470	73.0595	-1.21086	0.343371	-3.5264	0.000421247	0.00623016	protein_coding	N/A	N/A	N/A
AT1G29200	756.701	-1.20998	0.307159	-3.93927	8.17315e-05	0.00173771	protein_coding	N/A	N/A	O-fucosyltransferase family protein
AT5G65220	2743.47	-1.20777	0.302674	-3.99034	6.59779e-05	0.00147584	protein_coding	PRPL29	plastid ribosomal proteins of the 50S subunit 29	Ribosomal L29 family protein
AT1G60000	1367.03	-1.20769	0.290381	-4.15899	3.19658e-05	0.000818735	protein_coding	N/A	N/A	RNA-binding (RRM/RBD/RNP motifs) family protein
AT4G22890	14192.5	-1.20598	0.400351	-3.0123	0.00259275	0.0250568	protein_coding	PGR5-LIKE A	N/A	PGR5-LIKE A
AT4G28660	622.121	-1.20266	0.28386	-4.23682	2.26707e-05	0.000618265	protein_coding	PSB28	photosystem II reaction center PSB28 protein	photosystem II reaction center PSB28 protein
AT5G25130	1834.68	-1.20133	0.414519	-2.89813	0.00375389	0.0330919	protein_coding	CYP71B12	cytochrome P450, family 71, subfamily B, polypeptide 12	cytochrome P450, family 71, subfamily B, polypeptide 12
AT1G51100	339.296	-1.19939	0.338613	-3.54208	0.000396985	0.00595858	protein_coding	CRR41	CHLORORESPIRATORY REDUCTION 41	N/A
AT4G13180	642.528	-1.19838	0.311626	-3.84556	0.000120278	0.00233923	protein_coding	N/A	N/A	NAD(P)-binding Rossmann-fold superfamily protein
AT1G60960	2170.94	-1.19623	0.328042	-3.64656	0.000265773	0.00436553	protein_coding	ATIRT3	IRON REGULATED TRANSPORTER 3	iron regulated transporter 3
AT2G24580	405.713	-1.19469	0.391994	-3.04772	0.00230583	0.0229316	protein_coding	N/A	N/A	FAD-dependent oxidoreductase family protein
AT3G52910	229.574	-1.19441	0.303749	-3.93221	8.41674e-05	0.00177059	protein_coding	AtGRF4	growth-regulating factor 4	growth-regulating factor 4
AT4G08290	512.049	-1.19362	0.341519	-3.49504	0.000473997	0.00683798	protein_coding	UMAMIT20	Usually multiple acids move in and out Transporters 20	nodulin MtN21 /EamA-like transporter family protein
AT4G22680	2463.38	-1.19324	0.280036	-4.26102	2.03493e-05	0.000564089	protein_coding	AtMYB85	myb domain protein 85	myb domain protein 85
AT4G08555	533.794	-1.19316	0.285324	-4.18176	2.89265e-05	0.000754121	protein_coding	N/A	N/A	N/A
AT2G07140	49.4932	-1.19269	0.413361	-2.88535	0.00390973	0.034057	protein_coding	N/A	N/A	F-box and associated interaction domains-containing protein
AT4G11950	61.0982	-1.19214	0.363031	-3.28384	0.00102403	0.0124518	protein_coding	N/A	N/A	Protein of unknown function (DUF1191)
AT1G14600	49.2114	-1.19076	0.413539	-2.87945	0.00398369	0.034509	protein_coding	N/A	N/A	Homeodomain-like superfamily protein
AT3G50820	11453.5	-1.18877	0.427973	-2.77766	0.00547511	0.0432673	protein_coding	OEC33	OXYGEN EVOLVING COMPLEX SUBUNIT 33 KDA	photosystem II subunit O-2
AT5G02120	888.436	-1.18845	0.287798	-4.12946	3.63614e-05	0.000912687	protein_coding	OHP	one helix protein	one helix protein
AT5G11650	1664.74	-1.18743	0.222884	-5.32759	9.95246e-08	6.50594e-06	protein_coding	MAGL13	N/A	alpha/beta-Hydrolases superfamily protein
AT4G18280	256.185	-1.18496	0.436515	-2.71459	0.00663583	0.0492436	protein_coding	GRPL1	GLYCINE RICH CELL WALL PROTEIN LIKE 1	glycine-rich cell wall protein-related
AT3G55370	732.055	-1.18373	0.185912	-6.36718	1.92537e-10	2.39628e-08	protein_coding	OBP3	OBF-binding protein 3	OBF-binding protein 3
AT4G24380	504.53	-1.18129	0.344053	-3.43344	0.000595969	0.00818253	protein_coding	N/A	N/A	N/A
AT1G77380	43.324	-1.17863	0.424341	-2.77756	0.00547682	0.0432673	protein_coding	AAP3	amino acid permease 3	amino acid permease 3
AT2G01300	302.735	-1.17821	0.361183	-3.26208	0.00110597	0.0131486	protein_coding	N/A	N/A	N/A
AT3G26170	1231.97	-1.176	0.413698	-2.84264	0.00447412	0.0374823	protein_coding	CYP71B19	cytochrome P450, family 71, subfamily B, polypeptide 19	cytochrome P450, family 71, subfamily B, polypeptide 19
AT2G45040	358.843	-1.17507	0.299746	-3.92021	8.8471e-05	0.00183816	protein_coding	N/A	N/A	Matrixin family protein
AT5G47100	1539.25	-1.17318	0.25244	-4.64737	3.36202e-06	0.000122504	protein_coding	ATCBL9	N/A	calcineurin B-like protein 9
AT5G12870	1329.1	-1.17303	0.246371	-4.76124	1.92407e-06	7.83182e-05	protein_coding	ATMYB46	MYB DOMAIN PROTEIN 46	myb domain protein 46
AT5G13740	2095.44	-1.17098	0.361858	-3.23603	0.00121204	0.0141109	protein_coding	ZIF1	zinc induced facilitator 1	zinc induced facilitator 1
AT1G22030	2464.12	-1.16802	0.306907	-3.80577	0.000141362	0.00266869	protein_coding	N/A	N/A	N/A
AT5G23920	1542.63	-1.16778	0.207618	-5.62468	1.85857e-08	1.49858e-06	protein_coding	N/A	N/A	N/A
AT1G80820	184.683	-1.16715	0.30128	-3.87397	0.000107074	0.00211984	protein_coding	ATCCR2	N/A	cinnamoyl coa reductase
AT3G53450	105.068	-1.16631	0.307264	-3.79579	0.000147174	0.00275466	protein_coding	LOG4	LONELY GUY 4	Putative lysine decarboxylase family protein
AT5G24000	178.901	-1.16559	0.233922	-4.98283	6.2662e-07	3.10461e-05	protein_coding	N/A	N/A	Protein of unknown function (DUF819)
AT5G64780	217.594	-1.1645	0.380262	-3.06237	0.0021959	0.0221498	protein_coding	N/A	N/A	Uncharacterised conserved protein UCP009193
AT5G06870	511.729	-1.16344	0.266968	-4.35799	1.3126e-05	0.000393763	protein_coding	ATPGIP2	ARABIDOPSIS POLYGALACTURONASE INHIBITING PROTEIN 2	polygalacturonase inhibiting protein 2
AT4G33000	830.174	-1.16287	0.240972	-4.82574	1.39481e-06	6.05815e-05	protein_coding	ATCBL10	N/A	calcineurin B-like protein 10
AT1G14345	708.646	-1.16251	0.235822	-4.92959	8.2401e-07	3.88901e-05	protein_coding	N/A	N/A	NAD(P)-linked oxidoreductase superfamily protein
AT3G57920	177.649	-1.16184	0.259578	-4.47587	7.61024e-06	0.000250989	protein_coding	SPL15	squamosa promoter binding protein-like 15	squamosa promoter binding protein-like 15
AT3G48010	194.61	-1.16159	0.273149	-4.25259	2.11308e-05	0.000581337	protein_coding	ATCNGC16	CYCLIC NUCLEOTIDE-GATED CHANNEL 16	cyclic nucleotide-gated channel 16
AT2G45120	108.593	-1.16112	0.297577	-3.9019	9.54406e-05	0.0019515	protein_coding	ZAT4	N/A	C2H2-like zinc finger protein
AT1G64770	2715.31	-1.16043	0.361182	-3.21288	0.00131413	0.0150043	protein_coding	NDF2	NDH-dependent cyclic electron flow 1	NDH-dependent cyclic electron flow 1
AT4G18440	3327.99	-1.15976	0.373526	-3.1049	0.00190341	0.0198292	protein_coding	N/A	N/A	L-Aspartase-like family protein
AT5G54600	4132.43	-1.15951	0.299277	-3.87438	0.000106898	0.00211984	protein_coding	RPL24	plastid ribosomal protein L24	Translation protein SH3-like family protein
AT3G28455	178.936	-1.15946	0.236384	-4.905	9.34265e-07	4.26239e-05	protein_coding	CLE25	CLAVATA3/ESR-RELATED 25	CLAVATA3/ESR-RELATED 25
AT4G20040	396.439	-1.15604	0.312437	-3.70009	0.000215527	0.00371055	protein_coding	N/A	N/A	Pectin lyase-like superfamily protein
AT1G20020	16602.6	-1.15491	0.356053	-3.24365	0.00118008	0.0138344	protein_coding	ATLFNR2	LEAF FNR 2	ferredoxin-NADP(+)-oxidoreductase 2
AT1G28600	2312.35	-1.15478	0.240879	-4.79404	1.63453e-06	6.87034e-05	protein_coding	N/A	N/A	GDSL-like Lipase/Acylhydrolase superfamily protein
AT5G10300	270.216	-1.15467	0.397937	-2.90164	0.00371214	0.032885	protein_coding	AtHNL	N/A	methyl esterase 5
AT2G33280	77.0398	-1.15318	0.324676	-3.55179	0.000382623	0.00580669	protein_coding	N/A	N/A	Major facilitator superfamily protein
AT3G15850	869.982	-1.15204	0.371624	-3.10001	0.00193513	0.0200936	protein_coding	ADS3	N/A	fatty acid desaturase 5
AT5G63500	574.553	-1.15054	0.278656	-4.12889	3.64516e-05	0.000912687	protein_coding	N/A	N/A	Protein of unknown function (DUF 3339)
AT5G38780	202.649	-1.1504	0.412233	-2.79065	0.00526018	0.0421642	protein_coding	N/A	N/A	S-adenosyl-L-methionine-dependent methyltransferases superfamily protein
AT1G77990	546.693	-1.14929	0.403438	-2.84874	0.00438929	0.0369392	protein_coding	AST56	N/A	STAS domain / Sulfate transporter family
AT3G12685	181.219	-1.14891	0.313495	-3.66486	0.000247478	0.00412444	protein_coding	N/A	N/A	Acid phosphatase/vanadium-dependent haloperoxidase-related protein
AT4G17870	1997.03	-1.14887	0.321958	-3.56837	0.000359205	0.0055047	protein_coding	PYR1	PYRABACTIN RESISTANCE 1	Polyketide cyclase/dehydrase and lipid transport superfamily protein
AT3G02140	122.336	-1.14873	0.418804	-2.74288	0.00609024	0.0465552	protein_coding	AFP4	ABI FIVE BINDING PROTEIN 4	AFP2 (ABI five-binding protein 2) family protein
AT5G16190	119.377	-1.14708	0.333536	-3.43916	0.00058352	0.00804174	protein_coding	ATCSLA11	ARABIDOPSIS THALIANA CELLULOSE SYNTHASE LIKE A11	cellulose synthase like A11
AT1G26560	285.864	-1.14686	0.400217	-2.8656	0.00416215	0.0355487	protein_coding	BGLU40	beta glucosidase 40	beta glucosidase 40
AT1G02900	1392.11	-1.14002	0.335003	-3.40301	0.000666471	0.0089321	protein_coding	ATRALF1	RAPID ALKALINIZATION FACTOR 1	rapid alkalinization factor 1
AT2G32770	59.8242	-1.13976	0.355664	-3.2046	0.00135252	0.0153545	protein_coding	ATPAP13	PURPLE ACID PHOSPHATASE 13	purple acid phosphatase 13
AT4G01420	88.372	-1.13878	0.359031	-3.17183	0.00151481	0.0167118	protein_coding	CBL5	calcineurin B-like protein 5	calcineurin B-like protein 5
AT1G60270	81.5451	-1.13798	0.380957	-2.98717	0.00281571	0.0267456	protein_coding	BGLU6	beta glucosidase 6	beta glucosidase 6
AT1G42970	17928.6	-1.13704	0.344068	-3.3047	0.000950798	0.0118237	protein_coding	GAPB	glyceraldehyde-3-phosphate dehydrogenase B subunit	glyceraldehyde-3-phosphate dehydrogenase B subunit
AT1G01840	53.6275	-1.13635	0.401467	-2.83049	0.00464768	0.0385382	protein_coding	N/A	N/A	N/A
AT2G01670	1006.44	-1.13625	0.361141	-3.14627	0.00165366	0.0177866	protein_coding	atnudt17	nudix hydrolase homolog 17	nudix hydrolase homolog 17
AT4G21880	209.226	-1.13611	0.353544	-3.21348	0.00131136	0.0149804	protein_coding	N/A	N/A	Pentatricopeptide repeat (PPR) superfamily protein
AT2G05310	1981.61	-1.13545	0.238346	-4.76389	1.89891e-06	7.75827e-05	protein_coding	N/A	N/A	N/A
AT5G13880	311.654	-1.13464	0.40068	-2.83178	0.00462893	0.0384119	protein_coding	N/A	N/A	N/A
AT3G02910	541.306	-1.13417	0.311464	-3.64142	0.000271138	0.00443439	protein_coding	N/A	N/A	AIG2-like (avirulence induced gene) family protein
AT1G17100	2007.76	-1.13272	0.206991	-5.47232	4.44173e-08	3.22694e-06	protein_coding	AtHBP1	N/A	SOUL heme-binding family protein
AT3G05625	158.624	-1.13249	0.345058	-3.28203	0.00103062	0.0125095	protein_coding	N/A	N/A	Tetratricopeptide repeat (TPR)-like superfamily protein
AT3G26180	2119.06	-1.13189	0.289686	-3.90729	9.33383e-05	0.00191567	protein_coding	CYP71B20	cytochrome P450, family 71, subfamily B, polypeptide 20	cytochrome P450, family 71, subfamily B, polypeptide 20
AT1G36920	67.5365	-1.13182	0.353832	-3.19876	0.00138019	0.0156039	protein_coding	N/A	N/A	N/A
AT2G36120	9922.97	-1.13141	0.389936	-2.90152	0.00371362	0.032885	protein_coding	DOT1	DEFECTIVELY ORGANIZED TRIBUTARIES 1	Glycine-rich protein family
AT5G44350	158.555	-1.13135	0.276356	-4.09381	4.24338e-05	0.00103712	protein_coding	N/A	N/A	ethylene-responsive nuclear protein -related
AT1G51110	2340.87	-1.13057	0.351002	-3.22099	0.00127747	0.0147394	protein_coding	FBN10	FIBRILLIN10	Plastid-lipid associated protein PAP / fibrillin family protein
AT1G65490	268.79	-1.12915	0.39225	-2.87866	0.00399372	0.0345686	protein_coding	STMP5	N/A	N/A
AT4G15140	225.926	-1.12802	0.323547	-3.48641	0.000489546	0.0069932	protein_coding	N/A	N/A	N/A
AT3G61220	1657.29	-1.1274	0.234036	-4.8172	1.45586e-06	6.25135e-05	protein_coding	SDR1	short-chain dehydrogenase/reductase 1	NAD(P)-binding Rossmann-fold superfamily protein
AT5G65090	98.4616	-1.12438	0.367827	-3.05681	0.0022371	0.0224417	protein_coding	BST1	BRISTLED 1	DNAse I-like superfamily protein
AT4G00165	360.899	-1.12344	0.327585	-3.42946	0.000604782	0.00825693	protein_coding	N/A	N/A	Bifunctional inhibitor/lipid-transfer protein/seed storage 2S albumin superfamily protein
AT5G67230	318.195	-1.12308	0.354226	-3.17052	0.00152167	0.0167536	protein_coding	I14H	IRREGULAR XYLEM 14 Homolog	Nucleotide-diphospho-sugar transferases superfamily protein
AT3G55310	114.195	-1.12276	0.39976	-2.80858	0.0049761	0.0406132	protein_coding	N/A	N/A	NAD(P)-binding Rossmann-fold superfamily protein
AT1G08250	1755.21	-1.12256	0.211622	-5.30457	1.12938e-07	7.2015e-06	protein_coding	ADT6	arogenate dehydratase 6	arogenate dehydratase 6
AT5G56870	937.557	-1.12046	0.386624	-2.89807	0.00375465	0.0330919	protein_coding	BGAL4	beta-galactosidase 4	beta-galactosidase 4
AT5G59680	63.8067	-1.12021	0.358544	-3.12432	0.00178215	0.0188836	protein_coding	N/A	N/A	Leucine-rich repeat protein kinase family protein
AT1G17860	196.575	-1.11824	0.405333	-2.75882	0.00580099	0.0449844	protein_coding	AtKTI5	ARABIDOPSIS THALIANA KUNITZ TRYPSIN INHIBITOR 5	Kunitz family trypsin and protease inhibitor protein
AT4G06744	906.681	-1.11794	0.391387	-2.85635	0.0042854	0.0363322	protein_coding	N/A	N/A	Leucine-rich repeat (LRR) family protein
AT4G39510	612.871	-1.1164	0.300135	-3.71965	0.000199497	0.00349223	protein_coding	CYP96A12	cytochrome P450, family 96, subfamily A, polypeptide 12	cytochrome P450, family 96, subfamily A, polypeptide 12
AT5G57070	754.191	-1.11593	0.342462	-3.25856	0.0011198	0.0132769	protein_coding	N/A	N/A	hydroxyproline-rich glycoprotein family protein
AT5G24800	1140.31	-1.11549	0.276825	-4.02959	5.58752e-05	0.00128801	protein_coding	ATBZIP9	ARABIDOPSIS THALIANA BASIC LEUCINE ZIPPER 9	basic leucine zipper 9
AT1G78670	5367.48	-1.11519	0.28578	-3.90227	9.52967e-05	0.00195038	protein_coding	ATGGH3	gamma-glutamyl hydrolase 3	gamma-glutamyl hydrolase 3
AT5G05965	59.7664	-1.1144	0.402042	-2.77185	0.00557387	0.0438911	protein_coding	N/A	N/A	N/A
AT1G03070	134.538	-1.11355	0.403083	-2.76258	0.00573471	0.0446284	protein_coding	AtLFG4	N/A	Bax inhibitor-1 family protein
AT5G59360	191.795	-1.11258	0.362194	-3.07179	0.0021278	0.0215839	protein_coding	SMR113	N/A	N/A
AT1G17950	1145.18	-1.11237	0.296894	-3.74669	0.000179186	0.00322697	protein_coding	ATMYB52	MYB DOMAIN PROTEIN 52	myb domain protein 52
AT4G21910	1850.02	-1.11221	0.1999	-5.56382	2.63936e-08	2.00692e-06	protein_coding	N/A	N/A	MATE efflux family protein
AT4G23260	3075.1	-1.1122	0.399423	-2.78452	0.00536073	0.0426115	protein_coding	CRK18	cysteine-rich RLK (RECEPTOR-like protein kinase) 18	cysteine-rich RLK (RECEPTOR-like protein kinase) 18
AT1G19450	1812.12	-1.11176	0.339722	-3.27257	0.00106575	0.0127911	protein_coding	N/A	N/A	Major facilitator superfamily protein
AT3G26710	684.755	-1.11068	0.291289	-3.81298	0.000137301	0.00260777	protein_coding	CCB1	cofactor assembly of complex C	cofactor assembly of complex C
AT3G28100	1244.38	-1.10995	0.223083	-4.97552	6.50711e-07	3.19926e-05	protein_coding	UMAMIT45	Usually multiple acids move in and out Transporters 45	nodulin MtN21 /EamA-like transporter family protein
AT4G24910	472.301	-1.10975	0.24029	-4.61838	3.86741e-06	0.000139297	protein_coding	N/A	N/A	Protein of unknown function (DUF579)
AT1G05385	332.53	-1.1093	0.351323	-3.15749	0.00159131	0.017346	protein_coding	LPA19	LOW PSII ACCUMULATION 19	photosystem II 11 kDa protein-related
AT5G13730	770.779	-1.10878	0.409447	-2.708	0.00676892	0.0498597	protein_coding	SIG4	sigma factor 4	sigma factor 4
AT5G03380	2571.43	-1.10856	0.247077	-4.48672	7.23294e-06	0.000239991	protein_coding	AtHMP43	HEAVY METAL ASSOCIATED PROTEIN 43	Heavy metal transport/detoxification superfamily protein
AT3G25920	1743.92	-1.1072	0.279166	-3.96609	7.30626e-05	0.00160642	protein_coding	RPL15	ribosomal protein L15	ribosomal protein L15
AT5G39100	243.6	-1.10693	0.395369	-2.79974	0.00511434	0.0413433	protein_coding	GLP6	germin-like protein 6	germin-like protein 6
AT1G73040	1848.75	-1.10285	0.40691	-2.71032	0.00672189	0.04963	protein_coding	N/A	N/A	Mannose-binding lectin superfamily protein
AT1G56510	467.117	-1.10078	0.347326	-3.1693	0.00152808	0.0168157	protein_coding	ADR2	ACTIVATED DISEASE RESISTANCE 2	Disease resistance protein (TIR-NBS-LRR class)
AT4G21990	5588.61	-1.10056	0.205788	-5.34803	8.89192e-08	5.95487e-06	protein_coding	37712	APS reductase 3	APS reductase 3
AT3G52740	289.248	-1.10047	0.195913	-5.61714	1.94146e-08	1.55168e-06	protein_coding	BIC1	Blue-light Inhibitor of Cryptochromes 1	N/A
AT3G55290	251.96	-1.09957	0.301788	-3.64353	0.000268926	0.00440479	protein_coding	SDRd	SHORT-CHAIN DEHYDROGENASE/REDUCTASE ISOFORM d	NAD(P)-binding Rossmann-fold superfamily protein
AT1G53290	2481.01	-1.09946	0.223838	-4.91188	9.02069e-07	4.15009e-05	protein_coding	N/A	N/A	Galactosyltransferase family protein
AT2G33180	265.935	-1.09937	0.255286	-4.30641	1.65926e-05	0.000480638	protein_coding	N/A	N/A	N/A
AT1G22140	648.217	-1.09844	0.245756	-4.46963	7.83537e-06	0.000257251	protein_coding	N/A	N/A	N/A
AT2G46760	261.281	-1.09804	0.403424	-2.7218	0.00649272	0.04861	protein_coding	AtGulLO6	N/A	D-arabinono-1,4-lactone oxidase family protein
AT1G33170	466.696	-1.09787	0.35161	-3.12241	0.00179377	0.0189675	protein_coding	N/A	N/A	S-adenosyl-L-methionine-dependent methyltransferases superfamily protein
AT4G22200	5282.01	-1.09713	0.37882	-2.89617	0.00377743	0.0332217	protein_coding	AKT2	N/A	potassium transport 2/3
AT1G21350	594.069	-1.0966	0.251352	-4.36281	1.28404e-05	0.000388386	protein_coding	N/A	N/A	Thioredoxin superfamily protein
AT3G09160	205.493	-1.09526	0.334085	-3.27839	0.00104401	0.0126244	protein_coding	N/A	N/A	RNA-binding (RRM/RBD/RNP motifs) family protein
AT5G28770	790.691	-1.09518	0.392048	-2.79348	0.00521442	0.0419202	protein_coding	AtbZIP63	Arabidopsis thaliana basic leucine zipper 63	bZIP transcription factor family protein
AT4G12980	2036.23	-1.09484	0.211902	-5.16673	2.38227e-07	1.36569e-05	protein_coding	Araport11	Auxin-responsive family protein gene	Auxin-responsive family protein
AT5G55950	1155.12	-1.0948	0.243424	-4.4975	6.87563e-06	0.000230228	protein_coding	N/A	N/A	Nucleotide/sugar transporter family protein
AT3G21670	2150.94	-1.0946	0.403511	-2.7127	0.00667378	0.0493914	protein_coding	AtNPF6.4	N/A	Major facilitator superfamily protein
ATCG00800	4343.17	-1.09459	0.247048	-4.43066	9.39443e-06	0.000299459	protein_coding	RPS3	RESISTANCE TO PSEUDOMONAS SYRINGAE 3	structural constituent of ribosome
AT5G26330	910.832	-1.09404	0.352362	-3.10488	0.00190355	0.0198292	protein_coding	N/A	N/A	Cupredoxin superfamily protein
AT2G32720	4459.27	-1.09332	0.227419	-4.80754	1.52796e-06	6.50988e-05	protein_coding	ATCB5-B	ARABIDOPSIS CYTOCHROME B5 ISOFORM B	cytochrome B5 isoform B
AT2G32510	385.691	-1.09205	0.347445	-3.1431	0.00167171	0.0179191	protein_coding	MAPKKK17	mitogen-activated protein kinase kinase kinase 17	mitogen-activated protein kinase kinase kinase 17
AT5G44410	346.733	-1.09204	0.249969	-4.36869	1.24994e-05	0.000380173	protein_coding	AtBBE27	N/A	FAD-binding Berberine family protein
AT3G05320	245.661	-1.09183	0.266358	-4.09909	4.14784e-05	0.00101831	protein_coding	AtOFT1	N/A	O-fucosyltransferase family protein
AT5G12110	123.65	-1.09148	0.386917	-2.82097	0.00478791	0.0394917	protein_coding	N/A	N/A	Glutathione S-transferase, C-terminal-like;Translation elongation factor EF1B/ribosomal protein S6
AT3G04770	133.397	-1.09063	0.345387	-3.15769	0.00159023	0.017346	protein_coding	RPSAb	40s ribosomal protein SA B	40s ribosomal protein SA B
AT1G23850	1322.79	-1.09026	0.354669	-3.07401	0.00211201	0.0215453	protein_coding	N/A	N/A	N/A
AT2G32120	141.065	-1.08964	0.394673	-2.76086	0.00576498	0.0448163	protein_coding	HSP70T-2	heat-shock protein 70T-2	heat-shock protein 70T-2
AT1G27480	802.506	-1.08945	0.329577	-3.3056	0.000947722	0.0117988	protein_coding	N/A	N/A	alpha/beta-Hydrolases superfamily protein
AT1G32640	5251.75	-1.08943	0.205387	-5.30427	1.13125e-07	7.2015e-06	protein_coding	ATMYC2	N/A	Basic helix-loop-helix (bHLH) DNA-binding family protein
AT2G39850	20369	-1.08915	0.323699	-3.36471	0.000766254	0.010018	protein_coding	N/A	N/A	Subtilisin-like serine endopeptidase family protein
AT4G28556	216.679	-1.08782	0.359113	-3.02918	0.00245219	0.0240271	protein_coding	RIC7	N/A	PAK-box/P21-Rho-binding family protein
AT1G26230	593.844	-1.08772	0.335969	-3.23756	0.00120556	0.0140503	protein_coding	Cpn60beta4	chaperonin-60beta4	TCP-1/cpn60 chaperonin family protein
AT3G58850	377.673	-1.08563	0.306994	-3.53632	0.000405745	0.00606098	protein_coding	HLH2	N/A	phy rapidly regulated 2
AT3G21600	410.872	-1.0845	0.331882	-3.26772	0.00108416	0.01294	protein_coding	N/A	N/A	Senescence/dehydration-associated protein-related
AT5G24165	1471.22	-1.0844	0.275358	-3.93813	8.21188e-05	0.00173919	protein_coding	N/A	N/A	N/A
AT3G45230	320.691	-1.08385	0.264634	-4.09566	4.20971e-05	0.00103119	protein_coding	APAP1	ARABINOXYLAN PECTIN ARABINOGALACTAN PROTEIN 1	hydroxyproline-rich glycoprotein family protein
AT5G58660	142.42	-1.08296	0.372516	-2.90715	0.0036474	0.032517	protein_coding	N/A	N/A	2-oxoglutarate (2OG) and Fe(II)-dependent oxygenase superfamily protein
AT2G22980	2384.69	-1.08244	0.398584	-2.71572	0.00661327	0.0491929	protein_coding	SCPL13	serine carboxypeptidase-like 13	serine carboxypeptidase-like 13
AT5G06280	712.628	-1.08233	0.220844	-4.90089	9.54012e-07	4.34343e-05	protein_coding	N/A	N/A	N/A
AT4G18490	123.04	-1.0821	0.276228	-3.9174	8.95073e-05	0.00185618	protein_coding	N/A	N/A	N/A
AT1G10522	428.36	-1.08111	0.233651	-4.62704	3.70926e-06	0.000134041	protein_coding	PRIN2	PLASTID REDOX INSENSITIVE 2	N/A
AT2G44940	1897.05	-1.08077	0.215076	-5.02507	5.03251e-07	2.56893e-05	protein_coding	ERF34	Ethylene-responsive transcription factor 34	Integrase-type DNA-binding superfamily protein
AT3G10200	99.3432	-1.08029	0.364881	-2.96067	0.00306973	0.0285331	protein_coding	N/A	N/A	S-adenosyl-L-methionine-dependent methyltransferases superfamily protein
AT3G53240	313.859	-1.07977	0.327055	-3.30151	0.000961672	0.0119116	protein_coding	AtRLP45	receptor like protein 45	receptor like protein 45
AT2G17300	717.937	-1.07971	0.32878	-3.28399	0.00102347	0.0124518	protein_coding	N/A	N/A	N/A
AT1G44575	17200.4	-1.07893	0.335282	-3.21797	0.001291	0.0148174	protein_coding	CP22	N/A	Chlorophyll A-B binding family protein
ATCG00810	2117.54	-1.0788	0.252019	-4.28061	1.86381e-05	0.000525298	protein_coding	RPL22	ribosomal protein L22	ribosomal protein L22
AT2G28870	938.003	-1.07846	0.185553	-5.81214	6.16809e-09	5.55864e-07	protein_coding	SMR10	N/A	N/A
AT4G30500	271.771	-1.07762	0.262223	-4.10956	3.96414e-05	0.000976498	protein_coding	N/A	N/A	Protein of unknown function (DUF788)
AT1G68010	12662.7	-1.07757	0.345739	-3.11672	0.00182878	0.0192263	protein_coding	ATHPR1	N/A	hydroxypyruvate reductase
AT1G73140	465.061	-1.07602	0.339296	-3.17132	0.00151745	0.0167241	protein_coding	TBL31	N/A	Plant protein of unknown function (DUF828)
AT2G46640	364.197	-1.07504	0.316407	-3.39766	0.000679651	0.00908096	protein_coding	TAC1	Tiller Angle Control 1	N/A
AT5G23750	5434.94	-1.07503	0.384973	-2.79248	0.00523059	0.0420039	protein_coding	N/A	N/A	Remorin family protein
AT2G46710	1232.29	-1.07363	0.224047	-4.792	1.65131e-06	6.91434e-05	protein_coding	ROPGAP3	ROP guanosine triphosphatase (GTPase)-activating protein 3	Rho GTPase activating protein with PAK-box/P21-Rho-binding domain
AT1G68862	59.1888	-1.07226	0.36965	-2.90075	0.00372277	0.0329141	protein_coding	N/A	N/A	N/A
AT3G25290	3779.84	-1.07115	0.271149	-3.95042	7.80145e-05	0.00168267	protein_coding	N/A	N/A	Auxin-responsive family protein
AT4G22560	138.904	-1.07067	0.376517	-2.8436	0.00446066	0.0374053	protein_coding	N/A	N/A	N/A
AT1G49380	872.471	-1.07012	0.327571	-3.26682	0.00108762	0.0129727	protein_coding	N/A	N/A	cytochrome c biogenesis protein family
AT1G26900	80.131	-1.06937	0.349605	-3.05879	0.00222231	0.0223497	protein_coding	N/A	N/A	Pentatricopeptide repeat (PPR) superfamily protein
AT1G23400	1334.23	-1.06932	0.338859	-3.15566	0.00160134	0.017412	protein_coding	ATCAF2	ARABIDOPSIS THALIANA HOMOLOG OF MAIZE CAF2	RNA-binding CRS1 / YhbY (CRM) domain-containing protein
AT3G54090	440.554	-1.06868	0.200505	-5.32994	9.8247e-08	6.45906e-06	protein_coding	FLN1	fructokinase-like 1	fructokinase-like 1
AT5G54690	9781.72	-1.06842	0.272671	-3.91834	8.91596e-05	0.00185072	protein_coding	GAUT12	galacturonosyltransferase 12	galacturonosyltransferase 12
AT2G37670	51.6563	-1.06799	0.361902	-2.95105	0.00316697	0.0292508	protein_coding	N/A	N/A	Transducin/WD40 repeat-like superfamily protein
AT1G73410	296.014	-1.06798	0.236735	-4.51128	6.44383e-06	0.000217432	protein_coding	ATMYB54	ARABIDOPSIS THALIANA MYB DOMAIN PROTEIN 54	myb domain protein 54
AT5G57345	2512.46	-1.0674	0.300775	-3.54884	0.000386927	0.00584207	protein_coding	AtOxR	N/A	N/A
AT1G31720	392.032	-1.06476	0.346535	-3.0726	0.00212201	0.0215638	protein_coding	MWL1	MODIFYING WALL LIGNIN-1	Protein of unknown function (DUF1218)
AT2G37760	1673.33	-1.06366	0.271923	-3.91161	9.16821e-05	0.00189167	protein_coding	AKR4C8	Aldo-keto reductase family 4 member C8	NAD(P)-linked oxidoreductase superfamily protein
AT5G42780	288.998	-1.06213	0.232192	-4.57435	4.7769e-06	0.000167375	protein_coding	AtHB27	homeobox protein 27	homeobox protein 27
AT3G03030	150.322	-1.06133	0.336678	-3.15236	0.00161955	0.0175214	protein_coding	N/A	N/A	F-box/RNI-like superfamily protein
AT4G00750	620.442	-1.06009	0.379704	-2.79188	0.00524029	0.0420664	protein_coding	N/A	N/A	S-adenosyl-L-methionine-dependent methyltransferases superfamily protein
AT4G04460	497.698	-1.05847	0.293931	-3.60108	0.000316898	0.00499262	protein_coding	AtPaspA3	N/A	Saposin-like aspartyl protease family protein
AT1G29418	452.26	-1.05837	0.337962	-3.13164	0.00173832	0.0185063	protein_coding	N/A	N/A	N/A
AT5G02950	143.883	-1.05822	0.304795	-3.4719	0.000516784	0.00729192	protein_coding	PDP5	PWWP DOMAIN PROTEIN 5	Tudor/PWWP/MBT superfamily protein
AT1G13790	154.475	-1.05724	0.375886	-2.81265	0.00491357	0.0402842	protein_coding	FDM4	factor of DNA methylation 4	XH/XS domain-containing protein
AT1G35260	386.569	-1.05646	0.180966	-5.83789	5.2865e-09	4.82371e-07	protein_coding	MLP165	MLP-like protein 165	MLP-like protein 165
AT4G26850	16639.1	-1.0563	0.323147	-3.26879	0.00108009	0.0129212	protein_coding	GGP	GDP-l-galactose phosphorylase	mannose-1-phosphate guanylyltransferase (GDP)s;GDP-galactose:mannose-1-phosphate guanylyltransferases;GDP-galactose:glucose-1-phosphate guanylyltransferases;GDP-galactose:myoinositol-1-phosphate guanylyltransferases;glucose-1-phosphate guanylyltransferase
AT4G16400	720.446	-1.0548	0.366915	-2.87479	0.00404298	0.0348571	protein_coding	N/A	N/A	N/A
AT1G25220	935.648	-1.05474	0.194693	-5.41746	6.04533e-08	4.24316e-06	protein_coding	ASB1	anthranilate synthase beta subunit 1	anthranilate synthase beta subunit 1
AT1G66820	142.816	-1.05366	0.308684	-3.4134	0.000641579	0.00866211	protein_coding	N/A	N/A	glycine-rich protein
AT5G16490	361.513	-1.05212	0.343948	-3.05895	0.00222114	0.0223497	protein_coding	RIC4	ROP-interactive CRIB motif-containing protein 4	ROP-interactive CRIB motif-containing protein 4
AT4G32670	1124.68	-1.05205	0.208811	-5.03829	4.69712e-07	2.4375e-05	protein_coding	N/A	N/A	RING/FYVE/PHD zinc finger superfamily protein
AT3G21750	1892.4	-1.05196	0.250569	-4.19826	2.68975e-05	0.000707117	protein_coding	UGT71B1	UDP-glucosyl transferase 71B1	UDP-glucosyl transferase 71B1
AT3G51670	1292.05	-1.0519	0.223312	-4.71043	2.47189e-06	9.63201e-05	protein_coding	PATL6	N/A	SEC14 cytosolic factor family protein / phosphoglyceride transfer family protein
AT1G20530	156.728	-1.05164	0.356877	-2.94678	0.00321103	0.0295294	protein_coding	N/A	N/A	Protein of unknown function (DUF630 and DUF632)
AT3G18890	2370.84	-1.0513	0.329034	-3.19512	0.00139772	0.0157128	protein_coding	AtTic62	translocon at the inner envelope membrane of chloroplasts 62	NAD(P)-binding Rossmann-fold superfamily protein
AT2G46100	3012.58	-1.05091	0.261724	-4.01532	5.93647e-05	0.00135279	protein_coding	N/A	N/A	Nuclear transport factor 2 (NTF2) family protein
AT1G76250	182.866	-1.05086	0.351702	-2.98793	0.0028087	0.0267077	protein_coding	N/A	N/A	N/A
AT2G32795	196.937	-1.05067	0.235622	-4.45912	8.22961e-06	0.000266993	other_rna	N/A	N/A	other RNA
AT3G26490	853.89	-1.04831	0.334608	-3.13294	0.00173064	0.0184514	protein_coding	N/A	N/A	Phototropic-responsive NPH3 family protein
AT1G13950	586.807	-1.04808	0.236578	-4.43017	9.41568e-06	0.0002997	protein_coding	ATELF5A-1	EUKARYOTIC ELONGATION FACTOR 5A-1	eukaryotic elongation factor 5A-1
AT2G36307	158.57	-1.04807	0.304718	-3.43947	0.000582861	0.00804174	other_rna	sORF21	short open reading frame 21	ZPR4 (LITTLE ZIPPER 4); other RNA
AT1G57590	1614.23	-1.04775	0.373025	-2.8088	0.00497263	0.0406132	protein_coding	AtPAE2	Pectin Acetyesterase 2	Pectinacetylesterase family protein
AT1G78380	10901	-1.04727	0.270326	-3.87411	0.000107014	0.00211984	protein_coding	ATGSTU19	A. THALIANA GLUTATHIONE S-TRANSFERASE TAU 19	glutathione S-transferase TAU 19
AT5G65040	1370.13	-1.04554	0.2033	-5.14282	2.70638e-07	1.51191e-05	protein_coding	IRM1	Increased Resistance to Myzus persicae 1	Protein of unknown function (DUF581)
AT2G46310	412.717	-1.04518	0.329141	-3.17547	0.00149595	0.0165621	protein_coding	CRF5	cytokinin response factor 5	cytokinin response factor 5
AT4G00150	471.26	-1.04414	0.284626	-3.66848	0.000243993	0.00408502	protein_coding	ATHAM3	ARABIDOPSIS THALIANA HAIRY MERISTEM 3	GRAS family transcription factor
AT4G36830	423.516	-1.04374	0.271909	-3.83858	0.00012375	0.002394	protein_coding	ELO4	ELO homolog 4	GNS1/SUR4 membrane protein family
AT3G10525	2086.99	-1.04243	0.364475	-2.8601	0.00423506	0.0359793	protein_coding	LGO	LOSS OF GIANT CELLS FROM ORGANS	LOSS OF GIANT CELLS FROM ORGANS
AT1G20823	536.12	-1.04243	0.367288	-2.83817	0.00453734	0.0378671	protein_coding	AtATL80	N/A	RING/U-box superfamily protein
AT5G39970	46.6269	-1.04101	0.339896	-3.06272	0.00219332	0.0221343	protein_coding	N/A	N/A	catalytics
AT5G53590	1021.84	-1.04013	0.32361	-3.21414	0.00130837	0.0149541	protein_coding	SAUR30	SMALL AUXIN UPREGULATED RNA 30	SAUR-like auxin-responsive protein family
AT1G33102	170.489	-1.03989	0.363535	-2.8605	0.0042298	0.0359722	protein_coding	N/A	N/A	N/A
AT4G31730	960.326	-1.03943	0.220115	-4.72221	2.33295e-06	9.17223e-05	protein_coding	GDU1	glutamine dumper 1	glutamine dumper 1
AT1G70650	779.069	-1.03855	0.26538	-3.91344	9.09906e-05	0.00187982	protein_coding	N/A	N/A	Ran BP2/NZF zinc finger-like superfamily protein
AT3G18773	466.701	-1.03822	0.207769	-4.99701	5.82248e-07	2.91777e-05	protein_coding	ATL77	Arabidopsis TÃ³xicos en Levadura 77	RING/U-box superfamily protein
AT2G07751	59.3133	-1.03742	0.350744	-2.95776	0.00309883	0.0287182	protein_coding	N/A	N/A	NADH:ubiquinone/plastoquinone oxidoreductase, chain 3 protein
AT4G27435	15635.7	-1.03557	0.316109	-3.27599	0.00105294	0.0126903	protein_coding	N/A	N/A	Protein of unknown function (DUF1218)
AT3G26060	2473.18	-1.03541	0.314411	-3.29317	0.000990657	0.01218	protein_coding	ATPRX Q	N/A	Thioredoxin superfamily protein
AT3G13470	609.675	-1.0353	0.216673	-4.77815	1.76912e-06	7.32977e-05	protein_coding	Cpn60beta2	chaperonin-60beta2	TCP-1/cpn60 chaperonin family protein
AT3G52150	1415.73	-1.03424	0.301468	-3.43067	0.000602094	0.0082373	protein_coding	PSRP2	plastid-speci&#64257;c ribosomal protein 2	RNA-binding (RRM/RBD/RNP motifs) family protein
AT2G38230	2663.97	-1.03311	0.360505	-2.86573	0.00416048	0.0355483	protein_coding	ATPDX1.1	ARABIDOPSIS THALIANA PYRIDOXINE BIOSYNTHESIS 1.1	pyridoxine biosynthesis 1.1
AT3G51220	263.717	-1.03291	0.370878	-2.78504	0.00535215	0.0425588	protein_coding	N/A	N/A	Plant protein of unknown function (DUF827)
AT1G79620	6848.46	-1.02986	0.21748	-4.73542	2.18603e-06	8.77436e-05	protein_coding	VRLK1	Vascular-Related RLK 1	Leucine-rich repeat protein kinase family protein
AT2G04100	312.36	-1.0289	0.231425	-4.44595	8.7505e-06	0.000282403	protein_coding	N/A	N/A	MATE efflux family protein
AT3G06730	482.041	-1.02888	0.309569	-3.32357	0.000888725	0.0112694	protein_coding	PAP10	N/A	Thioredoxin z
AT5G54130	1003.54	-1.02862	0.235396	-4.36973	1.24399e-05	0.000380173	protein_coding	N/A	N/A	Calcium-binding endonuclease/exonuclease/phosphatase family
AT2G46610	441.044	-1.02735	0.217354	-4.72661	2.28298e-06	9.04418e-05	protein_coding	At-RS31a	arginine/serine-rich splicing factor 31a	RNA-binding (RRM/RBD/RNP motifs) family protein
AT2G19570	1779.27	-1.02575	0.219388	-4.6755	2.93235e-06	0.000110336	protein_coding	AT-CDA1	N/A	cytidine deaminase 1
AT2G22970	1857.64	-1.02569	0.294033	-3.48835	0.000486014	0.00696876	protein_coding	SCPL11	serine carboxypeptidase-like 11	serine carboxypeptidase-like 11
AT2G46770	1841.07	-1.0255	0.227952	-4.49877	6.83465e-06	0.000229207	protein_coding	ANAC043	Arabidopsis NAC domain containing protein 43	NAC (No Apical Meristem) domain transcriptional regulator superfamily protein
AT2G20635	120.715	-1.02453	0.333393	-3.07304	0.00211888	0.021552	protein_coding	N/A	N/A	ATP binding;protein kinases;protein serine/threonine kinases
AT5G18150	147.023	-1.02443	0.330855	-3.09632	0.00195941	0.0202976	protein_coding	N/A	N/A	Methyltransferase-related protein
AT3G48500	906.154	-1.02421	0.290928	-3.52049	0.000430748	0.00633084	protein_coding	PDE312	PIGMENT DEFECTIVE 312	Nucleic acid-binding, OB-fold-like protein
AT5G43070	652.451	-1.02092	0.251839	-4.05387	5.03765e-05	0.00118879	protein_coding	WPP1	WPP domain protein 1	WPP domain protein 1
AT1G18620	358.451	-1.0207	0.32568	-3.13405	0.0017241	0.0183907	protein_coding	LNG4	LONGIFOLIA 4	N/A
AT5G21100	1972.59	-1.02036	0.338623	-3.01327	0.00258447	0.0249988	protein_coding	N/A	N/A	Plant L-ascorbate oxidase
AT1G71990	670.129	-1.01862	0.258627	-3.93856	8.19735e-05	0.00173779	protein_coding	ATFT4	ARABIDOPSIS FUCOSYLTRANSFERASE 4	fucosyltransferase 13
AT1G12250	1466.82	-1.01858	0.286336	-3.55728	0.00037472	0.00570653	protein_coding	TL20.3	N/A	Pentapeptide repeat-containing protein
AT1G72530	87.1741	-1.01827	0.34132	-2.98334	0.00285123	0.0270065	protein_coding	MORF7	Multiple Organellar RNA Editing Factor 7	plastid developmental protein DAG, putative
AT1G72510	2133.12	-1.01774	0.369606	-2.7536	0.00589446	0.0454357	protein_coding	N/A	N/A	Protein of unknown function (DUF1677)
AT1G15960	1488.09	-1.01676	0.280484	-3.62502	0.000288935	0.00463764	protein_coding	ATNRAMP6	N/A	NRAMP metal ion transporter 6
AT1G18180	219.564	-1.01656	0.22245	-4.56984	4.88096e-06	0.000170204	protein_coding	N/A	N/A	Protein of unknown function (DUF1295)
AT3G53420	15289.8	-1.01586	0.306492	-3.31447	0.000918184	0.0115096	protein_coding	AtPIP2;1	N/A	plasma membrane intrinsic protein 2A
AT1G20030	502.024	-1.01567	0.246866	-4.11426	3.88425e-05	0.00096332	protein_coding	N/A	N/A	Pathogenesis-related thaumatin superfamily protein
AT2G37540	940.691	-1.01551	0.365753	-2.77649	0.00549495	0.0433664	protein_coding	N/A	N/A	NAD(P)-binding Rossmann-fold superfamily protein
AT5G53730	1811.84	-1.01438	0.248099	-4.0886	4.33989e-05	0.00105599	protein_coding	NHL26	NDR1/HIN1-like 26	Late embryogenesis abundant (LEA) hydroxyproline-rich glycoprotein family
AT2G33735	61.8171	-1.01313	0.320398	-3.16209	0.00156643	0.0171774	protein_coding	N/A	N/A	Chaperone DnaJ-domain superfamily protein
AT5G28750	1526.57	-1.01181	0.315587	-3.20612	0.00134537	0.0153051	protein_coding	TATA	TWIN-ARGININE TRANSLOCATION A	Bacterial sec-independent translocation protein mttA/Hcf106
AT5G42650	3439.14	-1.011	0.141014	-7.16954	7.52491e-13	1.42059e-10	protein_coding	AOS	allene oxide synthase	allene oxide synthase
AT2G31890	1110.75	-1.00992	0.27366	-3.69042	0.000223886	0.00382013	protein_coding	ATRAP	N/A	RAP
AT3G44220	1131.03	-1.00984	0.285016	-3.54311	0.000395439	0.00593946	protein_coding	NHL17	N/A	Late embryogenesis abundant (LEA) hydroxyproline-rich glycoprotein family
AT1G69587	284.317	-1.00972	0.242534	-4.16322	3.13785e-05	0.000807471	other_rna	N/A	N/A	other RNA
AT2G25605	607.22	-1.00959	0.23977	-4.21065	2.5464e-05	0.000673036	protein_coding	N/A	N/A	N/A
AT1G32470	2628.92	-1.00863	0.33231	-3.03521	0.00240366	0.0236787	protein_coding	N/A	N/A	Single hybrid motif superfamily protein
AT1G05065	193.537	-1.00833	0.37144	-2.71464	0.00663483	0.0492436	protein_coding	CLE20	CLAVATA3/ESR-RELATED 20	CLAVATA3/ESR-RELATED 20
AT2G36950	2407.01	-1.00783	0.277636	-3.63005	0.000283367	0.00457629	protein_coding	AtHMP20	HEAVY METAL ASSOCIATED PROTEIN 20	Heavy metal transport/detoxification superfamily protein
AT5G45970	555.93	-1.00732	0.307462	-3.27626	0.00105192	0.0126877	protein_coding	ARAC2	Arabidopsis RAC-like 2	RAC-like 2
AT3G18950	429.367	-1.00714	0.366496	-2.74803	0.00599554	0.0459721	protein_coding	AIW1	ABA-induced WD40 repeat 1	Transducin/WD40 repeat-like superfamily protein
AT1G69200	425.586	-1.00642	0.302571	-3.32622	0.000880309	0.0112081	protein_coding	FLN2	fructokinase-like 2	fructokinase-like 2
AT3G22240	546.666	-1.00609	0.312738	-3.21704	0.00129521	0.0148346	protein_coding	AthCYSTM9	Cysteine-Rich Transmembrane Module 9	N/A
AT1G62700	285.531	-1.00589	0.25406	-3.95924	7.5188e-05	0.00163835	protein_coding	ANAC026	Arabidopsis NAC domain containing protein 26	Arabidopsis NAC domain containing protein 26
AT2G44500	1493.28	-1.0058	0.261655	-3.84399	0.000121051	0.00234592	protein_coding	N/A	N/A	O-fucosyltransferase family protein
AT3G60910	602.086	-1.00561	0.273399	-3.67817	0.000234917	0.00397975	protein_coding	N/A	N/A	S-adenosyl-L-methionine-dependent methyltransferases superfamily protein
AT2G05940	2886.61	-1.00535	0.197861	-5.08107	3.75308e-07	2.03437e-05	protein_coding	PBL14	PBS1-LIKE 14	Protein kinase superfamily protein
AT4G25050	1695.45	-1.00528	0.285488	-3.52127	0.000429482	0.00631647	protein_coding	ACP4	acyl carrier protein 4	acyl carrier protein 4
AT4G32590	825.986	-1.0018	0.300004	-3.33928	0.000839965	0.0107938	protein_coding	N/A	N/A	2Fe-2S ferredoxin-like superfamily protein
AT3G19380	708.162	-1.00127	0.247368	-4.0477	5.17235e-05	0.00121329	protein_coding	PUB25	plant U-box 25	plant U-box 25
AT2G07675	112.632	-1.00092	0.290449	-3.44612	0.000568691	0.00787714	protein_coding	N/A	N/A	Ribosomal protein S12/S23 family protein
AT2G43375	120.222	-1.00014	0.337339	-2.96478	0.00302896	0.0283104	other_rna	N/A	N/A	other RNA
AT1G01130	128.365	1.0011	0.3281	3.05119	0.00227933	0.0227242	protein_coding	N/A	N/A	N/A
AT4G05520	380.046	1.00606	0.193862	5.18954	2.10813e-07	1.22782e-05	protein_coding	ATEHD2	EPS15 homology domain 2	EPS15 homology domain 2
AT5G62900	645.532	1.00724	0.265262	3.79715	0.000146369	0.00274624	protein_coding	N/A	N/A	N/A
AT5G45720	204.787	1.01087	0.326719	3.094	0.0019748	0.020428	protein_coding	N/A	N/A	AAA-type ATPase family protein
AT3G55760	4583.08	1.0112	0.240565	4.20341	2.6292e-05	0.00069203	protein_coding	LESV	LIKE EARLY STARVATION	N/A
AT2G18350	333.909	1.01556	0.215528	4.71196	2.45344e-06	9.59425e-05	protein_coding	AtHB24	homeobox protein 24	homeobox protein 24
AT4G16670	1182.35	1.01618	0.330632	3.07345	0.00211599	0.021552	protein_coding	FL7	FORKED-LIKE7	Plant protein of unknown function (DUF828) with plant pleckstrin homology-like region
AT5G65310	5112.5	1.01691	0.192547	5.28134	1.28241e-07	7.95565e-06	protein_coding	ATHB-5	N/A	homeobox protein 5
AT5G01950	7805.2	1.01697	0.153058	6.64433	3.04609e-11	4.38857e-09	protein_coding	N/A	N/A	Leucine-rich repeat protein kinase family protein
AT1G34760	299.604	1.01699	0.357093	2.84798	0.0043998	0.0370013	protein_coding	GF14 OMICRON	N/A	general regulatory factor 11
AT5G03150	1065.34	1.01748	0.286524	3.55111	0.000383613	0.00581366	protein_coding	JKD	JACKDAW	C2H2-like zinc finger protein
AT5G61490	147.237	1.01896	0.31981	3.18613	0.0014419	0.0160594	protein_coding	N/A	N/A	Uncharacterised conserved protein (UCP012943)
AT2G30070	802.385	1.01934	0.281073	3.6266	0.000287178	0.00462081	protein_coding	ATKT1	potassium transporter 1	potassium transporter 1
AT4G34881	3128.7	1.02214	0.192553	5.30833	1.10633e-07	7.12573e-06	protein_coding	N/A	N/A	N/A
AT2G45650	694.895	1.02222	0.356277	2.86918	0.00411542	0.035259	protein_coding	AGL6	AGAMOUS-like 6	AGAMOUS-like 6
AT3G53720	3536.48	1.02301	0.377262	2.71168	0.00669441	0.049483	protein_coding	ATCHX20	cation/H+ exchanger 20	cation/H+ exchanger 20
AT5G43780	41369.7	1.02331	0.121009	8.45649	2.75548e-17	1.05864e-14	protein_coding	APS4	N/A	Pseudouridine synthase/archaeosine transglycosylase-like family protein
AT1G21520	499.104	1.02387	0.356989	2.86807	0.00412987	0.0353281	protein_coding	N/A	N/A	N/A
AT2G01020	1393.89	1.0244	0.276744	3.70161	0.000214239	0.00369419	ribosomal_rna	N/A	N/A	rRNA
AT4G31650	1383.54	1.02815	0.240321	4.27823	1.88389e-05	0.000529594	protein_coding	N/A	N/A	Transcriptional factor B3 family protein
AT5G49760	5132.34	1.02854	0.305735	3.36416	0.000767759	0.0100317	protein_coding	CARD1	CANNOT RESPOND TO DMBQ 1	Leucine-rich repeat protein kinase family protein
AT5G52290	46.8327	1.03243	0.351828	2.93448	0.00334106	0.030435	protein_coding	SHOC1	SHORTAGE IN CHIASMATA 1	shortage in chiasmata 1
AT4G34900	131.331	1.03267	0.328042	3.14797	0.0016441	0.0177186	protein_coding	ATXDH2	A. THALIANA XANTHINE DEHYDROGENASE 2	xanthine dehydrogenase 2
AT3G41979	1385.57	1.03344	0.281656	3.66916	0.00024335	0.00407737	ribosomal_rna	N/A	N/A	rRNA
AT5G01750	13389.2	1.03534	0.177072	5.84701	5.0048e-09	4.60505e-07	protein_coding	N/A	N/A	Protein of unknown function (DUF567)
AT1G62240	173.059	1.03649	0.269234	3.84978	0.000118223	0.00230335	protein_coding	N/A	N/A	N/A
AT2G16890	478.346	1.03766	0.326226	3.18079	0.00146874	0.0163103	protein_coding	N/A	N/A	UDP-Glycosyltransferase superfamily protein
AT1G08840	653.429	1.03817	0.273814	3.7915	0.00014974	0.00278871	protein_coding	emb2411	embryo defective 2411	DNA replication helicase, putative
AT5G17850	1069.11	1.03896	0.28034	3.70606	0.000210505	0.00364127	protein_coding	CCX2	CATION/Ca2+EXCHANGER2	Sodium/calcium exchanger family protein
AT2G43445	81.2007	1.04021	0.362578	2.86893	0.00411857	0.035259	protein_coding	N/A	N/A	F-box and associated interaction domains-containing protein
AT1G02870	2009.73	1.04144	0.289264	3.60031	0.000317841	0.00500357	protein_coding	N/A	N/A	N/A
AT5G25210	505.34	1.04319	0.212491	4.90935	9.13792e-07	4.19521e-05	protein_coding	N/A	N/A	N/A
AT1G13210	11224.9	1.04903	0.293096	3.57913	0.000344743	0.00534291	protein_coding	ACA.l	autoinhibited Ca2+/ATPase II	autoinhibited Ca2+/ATPase II
AT4G23880	766.728	1.0501	0.379023	2.77055	0.00559623	0.0439569	protein_coding	N/A	N/A	N/A
AT4G24415	146.558	1.05022	0.375155	2.79942	0.00511942	0.041369	mirna	MIR824A	microRNA824A	MIR824a; miRNA
AT5G25350	4169.82	1.05361	0.222875	4.72735	2.27472e-06	9.04418e-05	protein_coding	EBF2	EIN3-binding F box protein 2	EIN3-binding F box protein 2
AT1G06450	819.243	1.05711	0.228977	4.61667	3.89945e-06	0.00013999	protein_coding	CAF1g	CCR4-associated factor 1g	Polynucleotidyl transferase, ribonuclease H-like superfamily protein
AT5G62630	320.934	1.05727	0.250957	4.21296	2.52042e-05	0.000669839	protein_coding	HIPL2	hipl2 protein precursor	hipl2 protein precursor
AT1G01590	1062.41	1.05768	0.262955	4.02227	5.76391e-05	0.00132172	protein_coding	ATFRO1	FERRIC REDUCTION OXIDASE 1	ferric reduction oxidase 1
AT3G03910	701.16	1.05964	0.288659	3.67092	0.000241683	0.00406526	protein_coding	GDH3	glutamate dehydrogenase 3	glutamate dehydrogenase 3
AT5G62190	8941.05	1.06047	0.210299	5.04266	4.59095e-07	2.39946e-05	protein_coding	AtRH7	N/A	DEAD box RNA helicase (PRH75)
AT5G28290	596.036	1.062	0.322398	3.29407	0.000987488	0.0121585	protein_coding	ATNEK3	NIMA-related kinase 3	NIMA-related kinase 3
AT1G77080	2067.44	1.06352	0.383923	2.77014	0.00560316	0.0439799	protein_coding	AGL27	AGAMOUS-like 27	K-box region and MADS-box transcription factor family protein
AT2G03240	3256.26	1.06794	0.167047	6.39306	1.62603e-10	2.07026e-08	protein_coding	N/A	N/A	EXS (ERD1/XPR1/SYG1) family protein
AT2G19572	291.491	1.06854	0.343385	3.11178	0.00185965	0.0194854	other_rna	N/A	N/A	N/A
AT2G36930	2495.85	1.07039	0.230001	4.65384	3.25812e-06	0.000120117	protein_coding	N/A	N/A	zinc finger (C2H2 type) family protein
AT1G47270	595.536	1.07327	0.151215	7.09762	1.26924e-12	2.31626e-10	protein_coding	AtTLP6	tubby like protein 6	tubby like protein 6
AT3G11720	1989.9	1.07332	0.130406	8.23066	1.86192e-16	6.0857e-14	protein_coding	N/A	N/A	Polyketide cyclase/dehydrase and lipid transport superfamily protein
AT5G54280	2196.36	1.07337	0.226676	4.73527	2.18768e-06	8.77436e-05	protein_coding	ATM2	myosin 2	myosin 2
AT4G11590	73.1867	1.07389	0.36216	2.96523	0.00302452	0.0282858	protein_coding	N/A	N/A	F-box associated ubiquitination effector family protein
AT3G16030	518.248	1.08128	0.368577	2.93367	0.00334985	0.0305024	protein_coding	CES101	CALLUS EXPRESSION OF RBCS 101	lectin protein kinase family protein
AT1G12290	740.622	1.08151	0.157566	6.86383	6.704e-12	1.05656e-09	protein_coding	L5	N/A	Disease resistance protein (CC-NBS-LRR class) family
AT4G40070	314.036	1.08876	0.247869	4.39247	1.1207e-05	0.000347623	protein_coding	ATL32	Arabidopsis TÃ³xicos en Levadura 32	RING/U-box superfamily protein
AT2G40390	86.9714	1.08922	0.316288	3.44375	0.000573702	0.00793652	protein_coding	N/A	N/A	N/A
AT4G36090	1256.48	1.09174	0.316783	3.44634	0.000568239	0.00787587	protein_coding	ALKBH9C	AtALKBH9C	oxidoreductase, 2OG-Fe(II) oxygenase family protein
AT3G24520	357.231	1.0953	0.317049	3.45465	0.000551001	0.00767581	protein_coding	AT-HSFC1	N/A	heat shock transcription factor C1
AT5G06530	2824.11	1.09588	0.337663	3.24549	0.00117249	0.0137749	protein_coding	ABCG22	ATP-binding cassette G22	ABC-2 type transporter family protein
AT3G10960	463.326	1.09736	0.186044	5.8984	3.67044e-09	3.50168e-07	protein_coding	ATAZG1	AZA-guanine resistant1	AZA-guanine resistant1
AT2G19460	249.445	1.09738	0.341709	3.21144	0.00132072	0.0150638	protein_coding	N/A	N/A	Protein of unknown function (DUF3511)
AT1G14350	2784.23	1.09864	0.144989	7.57741	3.52528e-14	8.48353e-12	protein_coding	AtMYB124	myb domain protein 124	Duplicated homeodomain-like superfamily protein
AT1G13110	1549.61	1.09951	0.36149	3.04161	0.0023532	0.0232758	protein_coding	CYP71B7	cytochrome P450, family 71 subfamily B, polypeptide 7	cytochrome P450, family 71 subfamily B, polypeptide 7
AT1G53590	7010.75	1.09977	0.21955	5.0092	5.46564e-07	2.75154e-05	protein_coding	NTMC2T6.1	N/A	Calcium-dependent lipid-binding (CaLB domain) family protein
AT5G67480	2669.5	1.10177	0.191584	5.75086	8.87881e-09	7.71575e-07	protein_coding	ATBT4	N/A	BTB and TAZ domain protein 4
AT3G61580	5411.13	1.10362	0.309937	3.5608	0.000369728	0.00565015	protein_coding	AtSLD1	N/A	Fatty acid/sphingolipid desaturase
AT5G06690	1094.02	1.10521	0.347441	3.18099	0.00146775	0.0163076	protein_coding	TrxL2.1	Trx-like 2.1	WCRKC thioredoxin 1
AT4G25500	6392.43	1.10625	0.121929	9.07292	1.15874e-19	5.90121e-17	protein_coding	At-RS40	arginine/serine-rich splicing factor 40	arginine/serine-rich splicing factor 35
AT5G40720	2200.65	1.10695	0.196082	5.64534	1.64852e-08	1.36746e-06	protein_coding	N/A	N/A	Domain of unknown function (DUF23)
AT3G45290	769.991	1.10813	0.31218	3.54966	0.000385732	0.00583769	protein_coding	ATMLO3	MILDEW RESISTANCE LOCUS O 3	Seven transmembrane MLO family protein
AT5G25820	533.442	1.10959	0.273669	4.05448	5.02452e-05	0.00118697	protein_coding	N/A	N/A	Exostosin family protein
AT1G70630	520.194	1.11046	0.157974	7.02934	2.07508e-12	3.60651e-10	protein_coding	RAY1	REDUCED ARABINOSE YARIV 1	Nucleotide-diphospho-sugar transferase family protein
AT5G57800	8928.77	1.11067	0.293833	3.77993	0.000156875	0.00289175	protein_coding	CER3	ECERIFERUM 3	Fatty acid hydroxylase superfamily
AT5G45470	806.081	1.11201	0.194891	5.70581	1.15791e-08	9.90508e-07	protein_coding	N/A	N/A	Protein of unknown function (DUF594)
AT4G16780	1386.36	1.11313	0.232284	4.79213	1.65021e-06	6.91434e-05	protein_coding	ATHB-2	homeobox protein 2	homeobox protein 2
AT2G18890	893.376	1.1346	0.375476	3.02176	0.00251313	0.0245254	protein_coding	RLCK VI_A2	receptor-like cytoplasmic kinase VI_A2	Protein kinase superfamily protein
AT1G08465	225.351	1.13669	0.273589	4.15472	3.25683e-05	0.000831244	protein_coding	YAB2	YABBY2	Plant-specific transcription factor YABBY family protein
AT1G70860	62.1744	1.13745	0.365933	3.10836	0.0018813	0.0196371	protein_coding	N/A	N/A	Polyketide cyclase/dehydrase and lipid transport superfamily protein
AT5G54960	16439.4	1.14019	0.301872	3.77709	0.000158674	0.00291755	protein_coding	PDC2	pyruvate decarboxylase-2	pyruvate decarboxylase-2
AT1G15660	723.235	1.14294	0.186187	6.13867	8.3216e-10	9.20378e-08	protein_coding	CENP-C	CENP-C HOMOLOGUE	centromere protein C
AT5G46330	2582.62	1.14473	0.323909	3.5341	0.000409168	0.0061038	protein_coding	FLS2	FLAGELLIN-SENSITIVE 2	Leucine-rich receptor-like protein kinase family protein
AT5G58960	740.207	1.14658	0.220822	5.19233	2.07684e-07	1.21282e-05	protein_coding	CHIQL10	CHIQUITA1-LIKE 10	Plant protein of unknown function (DUF641)
AT2G42580	822.095	1.14818	0.387854	2.96035	0.00307292	0.0285385	protein_coding	TTL3	tetratricopetide-repeat thioredoxin-like 3	tetratricopetide-repeat thioredoxin-like 3
AT4G01980	135.104	1.15083	0.343569	3.34964	0.000809161	0.0104665	transposable_element_gene	N/A	N/A	transposable element gene
AT1G14580	791.509	1.15199	0.191374	6.01956	1.74897e-09	1.79815e-07	protein_coding	BLJ	Bluejay	C2H2-like zinc finger protein
AT5G15150	76.7502	1.15387	0.42068	2.74286	0.00609071	0.0465552	protein_coding	ATHB-3	homeobox 3	homeobox 3
AT5G15840	64.9553	1.15509	0.413416	2.79402	0.0052057	0.0418655	protein_coding	BBX1	B-box domain protein 1	B-box type zinc finger protein with CCT domain
AT1G52890	353.076	1.15626	0.299198	3.86452	0.000111307	0.00219399	protein_coding	ANAC019	NAC domain containing protein 19	NAC domain containing protein 19
AT4G16146	296.15	1.15728	0.358356	3.2294	0.0012405	0.014381	protein_coding	N/A	N/A	cAMP-regulated phosphoprotein 19-related protein
AT5G61660	581.361	1.1604	0.417126	2.78189	0.00540433	0.0428958	protein_coding	N/A	N/A	glycine-rich protein
AT5G17760	2526.49	1.16102	0.397183	2.92314	0.00346516	0.031354	protein_coding	N/A	N/A	P-loop containing nucleoside triphosphate hydrolases superfamily protein
AT4G05070	4319.76	1.16647	0.250259	4.66105	3.14602e-06	0.000116376	protein_coding	WIP2	Wound-induced polypeptide 2	Wound-responsive family protein
AT1G63820	31.4583	1.16795	0.400822	2.91388	0.00356967	0.0320641	protein_coding	N/A	N/A	CCT motif family protein
AT1G01390	72.05	1.16816	0.38521	3.03254	0.00242508	0.0238309	protein_coding	N/A	N/A	UDP-Glycosyltransferase superfamily protein
AT2G15040	1449.25	1.16881	0.295772	3.95173	7.75899e-05	0.00167713	pseudogene	AtRLP18	receptor like protein 18	N/A
AT4G27300	7078.77	1.16991	0.27181	4.30414	1.67633e-05	0.000483663	protein_coding	N/A	N/A	S-locus lectin protein kinase family protein
AT4G29050	591.942	1.17161	0.327531	3.57709	0.000347447	0.00536583	protein_coding	LecRK-V.9	L-type lectin receptor kinase V.9	Concanavalin A-like lectin protein kinase family protein
AT4G17098	589.62	1.17277	0.228803	5.12566	2.96494e-07	1.63963e-05	other_rna	N/A	N/A	other RNA
AT4G36450	61.5874	1.1735	0.337547	3.47654	0.000507921	0.00721173	protein_coding	ATMPK14	mitogen-activated protein kinase 14	mitogen-activated protein kinase 14
AT1G15405	285.623	1.17694	0.270174	4.35623	1.32322e-05	0.000396404	other_rna	N/A	N/A	other RNA
AT1G77120	5723.94	1.17738	0.32901	3.57856	0.000345499	0.00534705	protein_coding	ADH	ALCOHOL DEHYDROGENASE	alcohol dehydrogenase 1
AT3G23240	149.234	1.17756	0.303331	3.88209	0.000103562	0.0020818	protein_coding	AtERF#092	N/A	ethylene response factor 1
AT4G39950	213.163	1.18126	0.294997	4.00431	6.21986e-05	0.00140566	protein_coding	CYP79B2	cytochrome P450, family 79, subfamily B, polypeptide 2	cytochrome P450, family 79, subfamily B, polypeptide 2
AT2G16700	3612.04	1.1876	0.301144	3.94365	8.02516e-05	0.00172297	protein_coding	ADF5	actin depolymerizing factor 5	actin depolymerizing factor 5
AT5G40390	716.043	1.18903	0.389552	3.05231	0.00227089	0.0226682	protein_coding	RS5	raffinose synthase 5	Raffinose synthase family protein
AT2G28550	9375.07	1.19254	0.165607	7.20102	5.97625e-13	1.15818e-10	protein_coding	RAP2.7	related to AP2.7	related to AP2.7
AT3G23260	195.94	1.19796	0.389484	3.07575	0.00209972	0.0214367	protein_coding	N/A	N/A	F-box and associated interaction domains-containing protein
AT1G04220	2428.01	1.19933	0.330495	3.62889	0.000284638	0.00458564	protein_coding	DAISY	DAISY	3-ketoacyl-CoA synthase 2
AT3G24503	5593.06	1.19972	0.215925	5.55617	2.75761e-08	2.06811e-06	protein_coding	ALDH1A	aldehyde dehydrogenase 1A	aldehyde dehydrogenase 2C4
AT4G24480	922.438	1.20099	0.438011	2.74191	0.00610823	0.0466728	protein_coding	N/A	N/A	Protein kinase superfamily protein
AT4G04570	649.21	1.20282	0.322834	3.72581	0.000194685	0.00342718	protein_coding	CRK40	cysteine-rich RLK (RECEPTOR-like protein kinase) 40	cysteine-rich RLK (RECEPTOR-like protein kinase) 40
AT5G58620	2029.64	1.20417	0.260865	4.61608	3.91056e-06	0.000140159	protein_coding	TZF9	tandem zinc finger protein 9	zinc finger (CCCH-type) family protein
AT3G09790	95.7378	1.20584	0.439449	2.74397	0.00607012	0.0464464	protein_coding	UBQ8	ubiquitin 8	ubiquitin 8
AT1G08730	54.3475	1.20769	0.416306	2.90097	0.00372007	0.0329141	protein_coding	ATXIC	MYOSIN XI C	Myosin family protein with Dil domain
AT1G09880	42.0574	1.20793	0.413195	2.92339	0.00346241	0.0313517	protein_coding	N/A	N/A	Rhamnogalacturonate lyase family protein
AT1G56660	2014.98	1.20845	0.380871	3.17287	0.0015094	0.0166773	protein_coding	N/A	N/A	N/A
AT1G29395	2393.23	1.20997	0.286436	4.22425	2.39739e-05	0.00064497	protein_coding	COR413-TM1	COLD REGULATED 314 THYLAKOID MEMBRANE 1	COLD REGULATED 314 INNER MEMBRANE 1
AT5G62470	441.735	1.21038	0.318675	3.79817	0.000145766	0.00274002	protein_coding	ATMYB96	MYB DOMAIN PROTEIN 96	myb domain protein 96
AT2G22330	234.233	1.21598	0.360216	3.37571	0.000736264	0.00971292	protein_coding	CYP79B3	cytochrome P450, family 79, subfamily B, polypeptide 3	cytochrome P450, family 79, subfamily B, polypeptide 3
AT5G51470	102.32	1.21815	0.355485	3.42672	0.000610928	0.0083201	protein_coding	N/A	N/A	Auxin-responsive GH3 family protein
AT4G27290	52.2313	1.21926	0.441722	2.76025	0.00577577	0.0448841	protein_coding	N/A	N/A	S-locus lectin protein kinase family protein
AT1G07200	2217.91	1.22041	0.139792	8.73019	2.54239e-18	1.18459e-15	protein_coding	SMXL6	SMAX1-like 6	Double Clp-N motif-containing P-loop nucleoside triphosphate hydrolases superfamily protein
AT3G04980	286.535	1.22663	0.3041	4.03365	5.4918e-05	0.00126862	protein_coding	N/A	N/A	DNAJ heat shock N-terminal domain-containing protein
AT3G25020	20656.4	1.23212	0.375483	3.28144	0.00103279	0.0125095	protein_coding	AtRLP42	receptor like protein 42	receptor like protein 42
AT5G04820	294.719	1.23263	0.335897	3.66968	0.000242857	0.00407514	protein_coding	ATOFP13	ARABIDOPSIS THALIANA OVATE FAMILY PROTEIN 13	ovate family protein 13
AT3G58770	78.9099	1.23322	0.416243	2.96274	0.00304913	0.0284624	protein_coding	N/A	N/A	N/A
AT1G53270	122.839	1.23441	0.353877	3.48825	0.000486197	0.00696876	protein_coding	ABCG10	ATP-binding cassette G10	ABC-2 type transporter family protein
AT4G04700	80.6881	1.23553	0.39336	3.14097	0.00168388	0.0180232	protein_coding	CPK27	calcium-dependent protein kinase 27	calcium-dependent protein kinase 27
AT5G60250	325.531	1.2356	0.293718	4.20675	2.59064e-05	0.000683524	protein_coding	N/A	N/A	zinc finger (C3HC4-type RING finger) family protein
AT1G54410	45201.5	1.23801	0.184662	6.70421	2.02494e-11	2.99622e-09	protein_coding	AtHIRD11	N/A	dehydrin family protein
AT3G47600	302.021	1.24111	0.398861	3.11162	0.00186063	0.0194863	protein_coding	ATMYB94	myb domain protein 94	myb domain protein 94
AT1G11350	2086.11	1.24253	0.31911	3.89374	9.87089e-05	0.00200522	protein_coding	CBRLK1	CALMODULIN-BINDING RECEPTOR-LIKE PROTEIN KINASE	S-domain-1 13
AT3G28945	146.394	1.24558	0.299817	4.15446	3.2606e-05	0.000831244	transposable_element_gene	N/A	N/A	transposable element gene
AT1G53170	1125.3	1.24633	0.360622	3.45606	0.000548137	0.00764077	protein_coding	ATERF-8	N/A	ethylene response factor 8
AT3G24982	1119.58	1.24889	0.371108	3.3653	0.000764606	0.0100025	protein_coding	ATRLP40	receptor like protein 40	receptor like protein 40
AT1G60140	4471.68	1.25111	0.296337	4.2219	2.42255e-05	0.000648549	protein_coding	ATTPS10	trehalose phosphate synthase	trehalose phosphate synthase
AT4G19700	3288.54	1.25203	0.296506	4.22262	2.41475e-05	0.000647254	protein_coding	AtILP	N/A	SBP (S-ribonuclease binding protein) family protein
AT4G36970	375.142	1.25534	0.379571	3.30727	0.000942101	0.0117556	protein_coding	N/A	N/A	Remorin family protein
AT1G51090	2560.34	1.25553	0.274402	4.57552	4.7503e-06	0.00016671	protein_coding	AtHMAD1	N/A	Heavy metal transport/detoxification superfamily protein
AT5G06330	160.425	1.25882	0.382603	3.29015	0.00100133	0.0122572	protein_coding	N/A	N/A	Late embryogenesis abundant (LEA) hydroxyproline-rich glycoprotein family
AT1G71015	228.059	1.2683	0.446774	2.83879	0.00452843	0.0378359	protein_coding	N/A	N/A	N/A
AT2G28930	1224.31	1.27151	0.268946	4.72775	2.27024e-06	9.04418e-05	protein_coding	APK1B	protein kinase 1B	protein kinase 1B
AT1G02920	3483.9	1.27157	0.4282	2.96957	0.00298221	0.0279665	protein_coding	ATGST11	ARABIDOPSIS GLUTATHIONE S-TRANSFERASE 11	glutathione S-transferase 7
AT5G39410	4271.57	1.27337	0.178383	7.1384	9.4425e-13	1.73766e-10	protein_coding	N/A	N/A	Saccharopine dehydrogenase
AT1G60890	3160.09	1.27556	0.24118	5.28883	1.23104e-07	7.65868e-06	protein_coding	N/A	N/A	Phosphatidylinositol-4-phosphate 5-kinase family protein
AT4G23150	1234.97	1.2767	0.442037	2.88821	0.00387443	0.0338697	protein_coding	CRK7	cysteine-rich RLK (RECEPTOR-like protein kinase) 7	cysteine-rich RLK (RECEPTOR-like protein kinase) 7
AT1G49220	27.0697	1.2788	0.45492	2.81105	0.004938	0.0404219	protein_coding	ATL10	Arabidopsis TÃ³xicos en Levadura 10	RING/U-box superfamily protein
AT4G13494	131.524	1.27917	0.31603	4.04762	5.1742e-05	0.00121329	mirna	MIR863A	microRNA863A	MIR863a; miRNA
AT4G20780	689.257	1.28265	0.309713	4.14141	3.45184e-05	0.000872885	protein_coding	CML42	calmodulin like 42	calmodulin like 42
AT1G59640	34.5727	1.28576	0.452964	2.83854	0.00453201	0.0378515	protein_coding	BPE	BIG PETAL	BIG PETAL P
AT1G26200	349.229	1.28646	0.40541	3.17322	0.00150759	0.0166657	protein_coding	N/A	N/A	TRAM, LAG1 and CLN8 (TLC) lipid-sensing domain containing protein
AT1G70895	31.7873	1.28656	0.475132	2.7078	0.00677315	0.0498597	protein_coding	CLE17	CLAVATA3/ESR-RELATED 17	CLAVATA3/ESR-RELATED 17
AT1G19960	2675.99	1.2866	0.380232	3.38373	0.000715092	0.0094793	protein_coding	N/A	N/A	N/A
AT5G26340	5254.13	1.28791	0.174534	7.37918	1.59271e-13	3.32179e-11	protein_coding	ATSTP13	SUGAR TRANSPORT PROTEIN 13	Major facilitator superfamily protein
AT2G47880	192.792	1.28842	0.391305	3.29263	0.000992566	0.012184	protein_coding	CEPD2	CEP DOWNSTREAM 2	Glutaredoxin family protein
AT4G25350	98.4651	1.28867	0.380762	3.38443	0.00071325	0.0094606	protein_coding	SHB1	SHORT HYPOCOTYL UNDER BLUE1	EXS (ERD1/XPR1/SYG1) family protein
AT5G19160	558.34	1.2887	0.154852	8.3221	8.64158e-17	3.00384e-14	protein_coding	TBL11	TRICHOME BIREFRINGENCE-LIKE 11	TRICHOME BIREFRINGENCE-LIKE 11
AT1G23090	2240.98	1.2911	0.417239	3.0944	0.00197213	0.02041	protein_coding	AST91	sulfate transporter 91	sulfate transporter 91
AT2G19130	2022.75	1.2918	0.341929	3.77796	0.000158116	0.00290974	protein_coding	N/A	N/A	S-locus lectin protein kinase family protein
AT1G14170	1122.81	1.29278	0.32652	3.95928	7.51756e-05	0.00163835	protein_coding	N/A	N/A	RNA-binding KH domain-containing protein
AT5G65600	260.453	1.29293	0.363325	3.55861	0.000372818	0.00568944	protein_coding	LecRK-IX.2	L-type lectin receptor kinase IX.2	Concanavalin A-like lectin protein kinase family protein
AT3G51330	868.755	1.29498	0.45198	2.86513	0.00416837	0.0355712	protein_coding	N/A	N/A	Eukaryotic aspartyl protease family protein
AT4G38552	3905.83	1.2951	0.294683	4.39489	1.1083e-05	0.000344752	other_rna	N/A	N/A	N/A
AT1G74010	32.8098	1.298	0.45757	2.83672	0.0045579	0.0379531	protein_coding	N/A	N/A	Calcium-dependent phosphotriesterase superfamily protein
AT3G53530	198.919	1.30511	0.281288	4.63975	3.48823e-06	0.000126892	protein_coding	AtHMP30	HEAVY METAL ASSOCIATED PROTEIN 30	Chloroplast-targeted copper chaperone protein
AT5G59790	884.628	1.30645	0.277626	4.7058	2.52871e-06	9.76651e-05	protein_coding	SOK5	SOSEKI5	Domain of unknown function (DUF966)
AT5G24270	148.446	1.30931	0.44611	2.93496	0.00333596	0.030435	protein_coding	ATSOS3	SALT OVERLY SENSITIVE 3	Calcium-binding EF-hand family protein
AT4G18170	78.749	1.31005	0.478608	2.73721	0.00619627	0.0470826	protein_coding	ATWRKY28	N/A	WRKY DNA-binding protein 28
AT3G29030	157.904	1.31241	0.35288	3.71915	0.000199897	0.00349644	protein_coding	ATEXP5	ARABIDOPSIS THALIANA EXPANSIN 5	expansin A5
AT4G02660	841.451	1.31583	0.400824	3.2828	0.00102781	0.0124837	protein_coding	BCHA2	Beach-Domain Homolog A2	Beige/BEACH domain ;WD domain, G-beta repeat protein
AT4G14480	323.581	1.31745	0.427412	3.08239	0.00205347	0.0210726	protein_coding	BLUS1	BLUE LIGHT SIGNALING1	Protein kinase superfamily protein
AT1G08650	2305.62	1.32024	0.314695	4.19531	2.72493e-05	0.000714649	protein_coding	ATPPCK1	PHOSPHOENOLPYRUVATE CARBOXYLASE KINASE 1	phosphoenolpyruvate carboxylase kinase 1
AT3G13400	848.933	1.32206	0.484319	2.72973	0.00633867	0.0478163	protein_coding	sks13	SKU5 similar 13	SKU5 similar 13
AT3G19350	47.4736	1.32274	0.441147	2.9984	0.00271399	0.0260217	protein_coding	MPC	maternally expressed pab C-terminal	maternally expressed pab C-terminal
AT3G01600	33.8538	1.32448	0.484019	2.73643	0.00621102	0.0471619	protein_coding	anac044	NAC domain containing protein 44	NAC domain containing protein 44
AT5G25470	41.8784	1.32548	0.395974	3.3474	0.000815725	0.0105328	protein_coding	N/A	N/A	AP2/B3-like transcriptional factor family protein
AT1G02580	120.202	1.33008	0.423123	3.14348	0.0016695	0.0179042	protein_coding	EMB173	EMBRYO DEFECTIVE 173	SET domain-containing protein
AT4G01670	411.226	1.33118	0.274755	4.84499	1.2662e-06	5.62444e-05	protein_coding	N/A	N/A	N/A
AT4G21620	1656.69	1.33672	0.308427	4.33399	1.46433e-05	0.000432175	protein_coding	N/A	N/A	glycine-rich protein
AT3G25905	34.9505	1.33825	0.436496	3.06589	0.00217022	0.021962	protein_coding	CLE27	CLAVATA3/ESR-RELATED 27	CLAVATA3/ESR-RELATED 27
AT3G22235	2792.81	1.34058	0.454036	2.95259	0.00315123	0.02913	protein_coding	AthCYSTM8	Cysteine-Rich Transmembrane Module 8	N/A
AT3G26500	423.377	1.34182	0.338283	3.96657	7.29133e-05	0.00160475	protein_coding	PIRL2	plant intracellular ras group-related LRR 2	plant intracellular ras group-related LRR 2
AT1G49720	4425.74	1.34261	0.197464	6.79925	1.05163e-11	1.6218e-09	protein_coding	ABF1	abscisic acid responsive element-binding factor 1	abscisic acid responsive element-binding factor 1
AT1G78210	1702.36	1.34349	0.270545	4.96587	6.83953e-07	3.30638e-05	protein_coding	N/A	N/A	alpha/beta-Hydrolases superfamily protein
AT5G18590	2329.02	1.34431	0.260441	5.16166	2.44768e-07	1.39225e-05	protein_coding	N/A	N/A	Galactose oxidase/kelch repeat superfamily protein
AT4G30662	15.4529	1.34569	0.49111	2.7401	0.00614208	0.0468238	protein_coding	N/A	N/A	N/A
AT1G59950	123.38	1.34894	0.483841	2.78799	0.00530367	0.0423052	protein_coding	N/A	N/A	NAD(P)-linked oxidoreductase superfamily protein
AT1G46768	847.723	1.3494	0.24798	5.44158	5.2811e-08	3.74275e-06	protein_coding	RAP2.1	related to AP2 1	related to AP2 1
AT1G27940	62.8854	1.35104	0.470916	2.86896	0.0041183	0.035259	protein_coding	ABCB13	ATP-binding cassette B13	P-glycoprotein 13
AT5G11610	1148.21	1.35148	0.32502	4.15816	3.20819e-05	0.000819791	protein_coding	N/A	N/A	Exostosin family protein
AT2G17840	8015.26	1.35395	0.304545	4.44581	8.75619e-06	0.000282403	protein_coding	ERD7	EARLY-RESPONSIVE TO DEHYDRATION 7	Senescence/dehydration-associated protein-related
AT2G43440	167.032	1.35429	0.374207	3.61911	0.00029562	0.00472194	protein_coding	N/A	N/A	F-box and associated interaction domains-containing protein
AT5G47550	256.975	1.35532	0.433794	3.12434	0.00178204	0.0188836	protein_coding	CYS5	Cysteine proteinase inhibitor 5	Cystatin/monellin superfamily protein
AT4G14440	940.83	1.35608	0.490575	2.76426	0.00570525	0.0444765	protein_coding	ATECI3	ARABIDOPSIS THALIANA DELTA(3), DELTA(2)-ENOYL COA ISOMERASE 3	3-hydroxyacyl-CoA dehydratase 1
AT1G76790	108.94	1.3582	0.45907	2.95859	0.00309049	0.0286774	protein_coding	IGMT5	indole glucosinolate O-methyltransferase 5	O-methyltransferase family protein
AT2G36470	611.537	1.35852	0.48444	2.8043	0.00504255	0.0409443	protein_coding	N/A	N/A	Plant protein of unknown function (DUF868)
AT3G48510	41.8201	1.35921	0.48747	2.78829	0.00529875	0.042303	protein_coding	AITR2	N/A	N/A
AT5G63350	37.334	1.3597	0.49925	2.7235	0.0064595	0.0484447	protein_coding	AITR6	ABA-induced transcription repressor 6	N/A
AT1G73810	1541.37	1.36342	0.365465	3.73065	0.00019099	0.00338115	protein_coding	N/A	N/A	Core-2/I-branching beta-1,6-N-acetylglucosaminyltransferase family protein
AT2G31220	31.8477	1.36358	0.503708	2.70708	0.00678775	0.0499302	protein_coding	bHLH010	Basic Helix Loop Helix Protein 10	basic helix-loop-helix (bHLH) DNA-binding superfamily protein
AT5G14780	13774.9	1.36451	0.302121	4.51643	6.28923e-06	0.000212871	protein_coding	AtFDH1	N/A	formate dehydrogenase
AT3G22231	4492.27	1.36734	0.468906	2.91603	0.00354517	0.0319182	protein_coding	PCC1	PATHOGEN AND CIRCADIAN CONTROLLED 1	pathogen and circadian controlled 1
AT1G23140	226.879	1.36798	0.333799	4.09821	4.1636e-05	0.00102104	protein_coding	CAR8	C2-domain ABA-related8	Calcium-dependent lipid-binding (CaLB domain) family protein
AT5G66790	1225.42	1.36886	0.389747	3.51217	0.000444459	0.00650616	protein_coding	N/A	N/A	Protein kinase superfamily protein
AT4G00380	366.636	1.37219	0.311627	4.4033	1.06615e-05	0.000334492	protein_coding	FDM2	factor of DNA methylation 2	XH/XS domain-containing protein
AT5G07810	185.083	1.3746	0.310999	4.41995	9.87219e-06	0.000312415	protein_coding	N/A	N/A	SNF2 domain-containing protein / helicase domain-containing protein / HNH endonuclease domain-containing protein
AT1G20010	4603.47	1.38597	0.341739	4.05564	4.9997e-05	0.00118494	protein_coding	TUB5	tubulin beta-5 chain	tubulin beta-5 chain
AT1G24530	3169.04	1.3889	0.279238	4.97389	6.56227e-07	3.20775e-05	protein_coding	N/A	N/A	Transducin/WD40 repeat-like superfamily protein
AT2G41560	1020.55	1.38894	0.328121	4.23301	2.30586e-05	0.000624952	protein_coding	ACA4	autoinhibited Ca(2+)-ATPase, isoform 4	autoinhibited Ca(2+)-ATPase, isoform 4
AT4G30110	15090.5	1.39292	0.283793	4.90824	9.18967e-07	4.20135e-05	protein_coding	ATHMA2	ARABIDOPSIS HEAVY METAL ATPASE 2	heavy metal atpase 2
AT4G15130	1587.2	1.39479	0.182305	7.65087	1.99624e-14	4.85731e-12	protein_coding	ATCCT2	N/A	phosphorylcholine cytidylyltransferase2
AT5G57110	6178.55	1.39492	0.272401	5.12086	3.04152e-07	1.66933e-05	protein_coding	ACA8	autoinhibited Ca2+ -ATPase, isoform 8	autoinhibited Ca2+ -ATPase, isoform 8
AT2G18700	697.782	1.39555	0.396207	3.52228	0.00042786	0.00629733	protein_coding	ATTPS11	trehalose phosphatase/synthase 11	trehalose phosphatase/synthase 11
AT5G22310	615.618	1.39739	0.485002	2.88121	0.00396151	0.0343441	protein_coding	N/A	N/A	N/A
AT2G46150	95.9658	1.40219	0.367481	3.81569	0.000135801	0.002586	protein_coding	N/A	N/A	Late embryogenesis abundant (LEA) hydroxyproline-rich glycoprotein family
AT1G06160	521.336	1.40434	0.410413	3.42176	0.000622166	0.00844164	protein_coding	ERF59	ethylene responsive factor 59	octadecanoid-responsive Arabidopsis AP2/ERF 59
AT3G20840	6.13166	1.40785	0.513794	2.74011	0.00614191	0.0468238	protein_coding	AtPLT1	PLETHORA 1	Integrase-type DNA-binding superfamily protein
AT5G43870	254.782	1.41074	0.360668	3.91147	9.17372e-05	0.00189167	protein_coding	FL1	FORKED-LIKE1	Plant protein of unknown function (DUF828) with plant pleckstrin homology-like region
AT5G08260	4765.19	1.41228	0.223061	6.33137	2.42987e-10	2.93362e-08	protein_coding	scpl35	serine carboxypeptidase-like 35	serine carboxypeptidase-like 35
AT5G66400	1234.9	1.41403	0.259156	5.45631	4.86134e-08	3.4677e-06	protein_coding	ATDI8	ARABIDOPSIS THALIANA DROUGHT-INDUCED 8	Dehydrin family protein
AT5G46640	132.506	1.41559	0.365427	3.87378	0.000107159	0.00211984	protein_coding	AHL8	AT-hook motif nuclear localized protein 8	AT hook motif DNA-binding family protein
AT5G62850	36.4875	1.41655	0.443747	3.19225	0.00141168	0.0158373	protein_coding	AtSWEET5	N/A	Nodulin MtN3 family protein
AT2G04032	66.7457	1.41679	0.429156	3.30135	0.000962221	0.0119116	protein_coding	ZIP7	zinc transporter 7 precursor	zinc transporter 7 precursor
AT1G68180	18.6868	1.41908	0.460445	3.08196	0.00205641	0.0210928	protein_coding	BTL15	BCA2Â zinc finger ATL 15	RING/U-box superfamily protein
AT3G62170	217.493	1.4252	0.522004	2.73025	0.0063287	0.0477739	protein_coding	VGDH2	VANGUARD 1 homolog 2	VANGUARD 1 homolog 2
AT1G21460	838.533	1.42678	0.317351	4.4959	6.92761e-06	0.000231416	protein_coding	AtSWEET1	N/A	Nodulin MtN3 family protein
AT1G14420	120.939	1.42917	0.512504	2.78859	0.00529378	0.0422788	protein_coding	AT59	N/A	Pectate lyase family protein
AT4G23870	408.897	1.43005	0.404945	3.53147	0.000413263	0.00615356	protein_coding	N/A	N/A	N/A
AT3G27883	23.5835	1.43199	0.45485	3.14827	0.00164241	0.0177091	transposable_element_gene	N/A	N/A	transposable element gene
AT1G13100	92.7964	1.43374	0.524914	2.73139	0.00630685	0.0476747	protein_coding	CYP71B29	cytochrome P450, family 71, subfamily B, polypeptide 29	cytochrome P450, family 71, subfamily B, polypeptide 29
AT3G56060	92.711	1.43588	0.527837	2.72031	0.00652202	0.0487293	protein_coding	N/A	N/A	Glucose-methanol-choline (GMC) oxidoreductase family protein
AT1G23200	421.143	1.43679	0.470479	3.0539	0.00225887	0.0226083	protein_coding	HMS	HIGHLY METHYL ESTERIFIED SEEDS	Plant invertase/pectin methylesterase inhibitor superfamily
AT1G68530	30738.6	1.4378	0.244359	5.88397	4.00545e-09	3.74852e-07	protein_coding	AtCER6	N/A	3-ketoacyl-CoA synthase 6
AT3G52520	446.688	1.43951	0.497421	2.89394	0.00380442	0.0334054	protein_coding	N/A	N/A	N/A
AT2G27880	56.0462	1.44094	0.513112	2.80824	0.00498135	0.0406241	protein_coding	AGO5	ARGONAUTE 5	Argonaute family protein
AT2G29460	335.241	1.44402	0.469244	3.07733	0.00208866	0.0213836	protein_coding	ATGSTU4	glutathione S-transferase tau 4	glutathione S-transferase tau 4
AT3G14890	1505.73	1.44753	0.435703	3.32228	0.000892856	0.0113021	protein_coding	ZDP	ZINC 4 FINGER DNA 3'-PHOSPHOESTERASE	phosphoesterase
AT2G15970	14083.6	1.45004	0.389414	3.72364	0.000196369	0.00345023	protein_coding	ATCOR413-PM1	ARABIDOPSIS THALIANA COLD-REGULATED413 PLASMA MEMBRANE 1	cold regulated 413 plasma membrane 1
AT3G52310	185.698	1.45019	0.503997	2.87738	0.00400997	0.0346818	protein_coding	ABCG27	ATP-binding cassette G27	ABC-2 type transporter family protein
AT1G14455	84.1668	1.45331	0.419295	3.46608	0.000528108	0.00740873	protein_coding	N/A	N/A	N/A
AT4G21920	302.268	1.45447	0.304434	4.77761	1.77395e-06	7.32977e-05	protein_coding	N/A	N/A	N/A
AT3G49540	122.903	1.45667	0.490551	2.96946	0.00298323	0.0279665	protein_coding	N/A	N/A	N/A
AT1G01470	12111.4	1.45872	0.440148	3.31415	0.000919216	0.011516	protein_coding	AtLEA14	Arabidopsis thaliana Late Embryogenesis abundant 14	Late embryogenesis abundant protein
AT5G13400	256.404	1.46083	0.336826	4.33707	1.44398e-05	0.000426743	protein_coding	N/A	N/A	Major facilitator superfamily protein
AT4G13575	55.9407	1.46164	0.53876	2.71297	0.00666839	0.0493788	protein_coding	N/A	N/A	N/A
AT2G02780	223.163	1.46382	0.390091	3.75249	0.000175084	0.00315829	protein_coding	N/A	N/A	Leucine-rich repeat protein kinase family protein
AT1G09740	620.661	1.46796	0.261778	5.60763	2.05111e-08	1.62162e-06	protein_coding	N/A	N/A	Adenine nucleotide alpha hydrolases-like superfamily protein
AT1G55570	62.5674	1.46897	0.540425	2.71817	0.00656432	0.0489286	protein_coding	sks12	SKU5 similar 12	SKU5 similar 12
AT5G48290	177.707	1.46977	0.53706	2.73669	0.00620602	0.0471404	protein_coding	N/A	N/A	Heavy metal transport/detoxification superfamily protein
AT1G09310	65189.9	1.47065	0.278857	5.27387	1.33578e-07	8.19392e-06	protein_coding	N/A	N/A	Protein of unknown function, DUF538
AT1G27950	1004.92	1.47469	0.502046	2.93735	0.00331029	0.030268	protein_coding	LTPG1	glycosylphosphatidylinositol-anchored lipid protein transfer 1	glycosylphosphatidylinositol-anchored lipid protein transfer 1
AT1G17840	6147.23	1.47655	0.239442	6.16663	6.9761e-10	7.83434e-08	protein_coding	ABCG11	ATP-binding cassette G11	white-brown complex homolog protein 11
AT1G51500	6562.31	1.47843	0.165229	8.94782	3.62583e-19	1.80459e-16	protein_coding	ABCG12	ATP-binding cassette G12	ABC-2 type transporter family protein
AT1G64170	352.483	1.47983	0.459642	3.21952	0.00128408	0.014788	protein_coding	ATCHX16	cation/H+ exchanger 16	cation/H+ exchanger 16
AT2G25600	28.6391	1.48239	0.482353	3.07325	0.00211738	0.021552	protein_coding	AKT6	N/A	Shaker pollen inward K+ channel
AT1G68520	3258.75	1.48467	0.406997	3.64786	0.000264436	0.00435078	protein_coding	BBX14	B-box domain protein 14	B-box type zinc finger protein with CCT domain
AT5G27000	118.559	1.48617	0.367222	4.04706	5.18645e-05	0.00121474	protein_coding	ATK4	kinesin 4	kinesin 4
AT2G35612	16.1682	1.4865	0.525494	2.82876	0.00467284	0.0386701	protein_coding	N/A	N/A	N/A
AT4G05100	89.4918	1.48692	0.496493	2.99484	0.00274584	0.0262696	protein_coding	AtMYB74	myb domain protein 74	myb domain protein 74
AT3G13960	33.6369	1.48803	0.525431	2.83202	0.00462556	0.0384091	protein_coding	AtGRF5	growth-regulating factor 5	growth-regulating factor 5
AT1G19620	11.4098	1.48907	0.528604	2.817	0.00484751	0.0398336	protein_coding	N/A	N/A	N/A
AT2G41180	3135.03	1.48989	0.440204	3.38453	0.000712995	0.0094606	protein_coding	SIB2	sigma factor binding protein 2	VQ motif-containing protein
AT5G19730	178.124	1.49	0.473852	3.14444	0.00166405	0.0178721	protein_coding	N/A	N/A	Pectin lyase-like superfamily protein
AT2G02930	158.918	1.49123	0.539378	2.76472	0.0056972	0.0444312	protein_coding	ATGSTF3	glutathione S-transferase F3	glutathione S-transferase F3
AT3G28820	9.32339	1.49124	0.516896	2.88499	0.00391422	0.0340825	protein_coding	N/A	N/A	Protein of unknown function (DUF1216)
AT5G61590	5666.67	1.49137	0.410695	3.63132	0.000281973	0.00455714	protein_coding	DEWAX	Decrease Wax Biosynthesis	Integrase-type DNA-binding superfamily protein
AT5G57630	3042.26	1.49341	0.347433	4.29842	1.72016e-05	0.000493707	protein_coding	CIPK21	CBL-interacting protein kinase 21	CBL-interacting protein kinase 21
AT4G00950	311.646	1.49396	0.27302	5.47199	4.45014e-08	3.22694e-06	protein_coding	MEE47	maternal effect embryo arrest 47	Protein of unknown function (DUF688)
AT3G07195	366.49	1.49426	0.491251	3.04175	0.00235207	0.0232751	protein_coding	N/A	N/A	RPM1-interacting protein 4 (RIN4) family protein
AT1G11990	32.5631	1.49441	0.40639	3.67727	0.000235743	0.00398959	protein_coding	N/A	N/A	O-fucosyltransferase family protein
AT5G19580	934.105	1.49868	0.347016	4.31875	1.56916e-05	0.000458784	protein_coding	N/A	N/A	glyoxal oxidase-related protein
AT1G80450	427.05	1.50049	0.33775	4.4426	8.88781e-06	0.000286193	protein_coding	N/A	N/A	VQ motif-containing protein
AT4G35010	258.451	1.50053	0.523928	2.86399	0.0041834	0.0356468	protein_coding	BGAL11	beta-galactosidase 11	beta-galactosidase 11
AT5G05410	499.464	1.50095	0.206848	7.25628	3.97874e-13	8.14303e-11	protein_coding	DREB2	DEHYDRATION-RESPONSIVE ELEMENT BINDING PROTEIN 2	DRE-binding protein 2A
AT1G02390	19.4545	1.50635	0.511768	2.94343	0.00324592	0.029804	protein_coding	ATGPAT2	GLYCEROL-3-PHOSPHATE sn-2-ACYLTRANSFERASE 2	glycerol-3-phosphate acyltransferase 2
AT1G04600	233.54	1.50639	0.413665	3.64157	0.000270977	0.00443439	protein_coding	ATXIA	N/A	myosin XI A
AT3G46520	13.5037	1.51857	0.536087	2.83269	0.00461575	0.0383461	protein_coding	ACT12	actin-12	actin-12
AT5G28080	771.572	1.52061	0.32545	4.67235	2.97779e-06	0.000111591	protein_coding	AtWNK9	N/A	Protein kinase superfamily protein
AT3G01080	387.767	1.52155	0.443842	3.42814	0.000607724	0.00829193	protein_coding	ATWRKY58	WRKY DNA-BINDING PROTEIN 58	WRKY DNA-binding protein 58
AT4G31620	1821.05	1.53126	0.258839	5.91589	3.30077e-09	3.17041e-07	protein_coding	REM36	reproductive meristem 36	Transcriptional factor B3 family protein
AT1G04800	20.1574	1.53244	0.523189	2.92904	0.00340015	0.0308706	protein_coding	N/A	N/A	glycine-rich protein
AT4G30650	8374.64	1.53362	0.464708	3.30018	0.000966245	0.0119547	protein_coding	N/A	N/A	Low temperature and salt responsive protein family
AT1G75190	122.421	1.53565	0.491753	3.1228	0.00179141	0.0189518	protein_coding	N/A	N/A	N/A
AT2G21650	87.6913	1.53849	0.538885	2.85496	0.00430426	0.0364497	protein_coding	ATRL2	ARABIDOPSIS RAD-LIKE 2	Homeodomain-like superfamily protein
AT3G06435	397.488	1.54095	0.379142	4.0643	4.81769e-05	0.00114677	protein_coding	N/A	N/A	Expressed protein
AT4G18970	27.4741	1.5417	0.535955	2.87655	0.00402047	0.0347333	protein_coding	N/A	N/A	GDSL-like Lipase/Acylhydrolase superfamily protein
AT1G35240	23.652	1.54452	0.536939	2.87653	0.00402068	0.0347333	protein_coding	ARF20	auxin response factor 20	auxin response factor 20
AT5G20830	12143.3	1.54848	0.497583	3.112	0.00185824	0.01948	protein_coding	ASUS1	N/A	sucrose synthase 1
AT3G47295	500.951	1.55149	0.370224	4.19068	2.78123e-05	0.000727673	protein_coding	N/A	N/A	N/A
AT5G46370	81.5433	1.55525	0.37271	4.17281	3.0087e-05	0.000780657	protein_coding	ATKCO2	CA2+ ACTIVATED OUTWARD RECTIFYING K+ CHANNEL 2	Ca2+ activated outward rectifying K+ channel 2
AT1G02205	11351.8	1.559	0.464999	3.35269	0.000800304	0.0103642	protein_coding	CER1	ECERIFERUM 1	Fatty acid hydroxylase superfamily
AT4G04890	1262.32	1.5641	0.193023	8.1032	5.35321e-16	1.62819e-13	protein_coding	PDF2	protodermal factor 2	protodermal factor 2
AT3G28790	65.2301	1.5642	0.538288	2.90587	0.0036623	0.0325701	protein_coding	N/A	N/A	Protein of unknown function (DUF1216)
AT1G25460	83.7008	1.56616	0.364116	4.30127	1.69825e-05	0.000489343	protein_coding	N/A	N/A	NAD(P)-binding Rossmann-fold superfamily protein
AT5G52360	7.47247	1.56661	0.522103	3.00057	0.00269474	0.0258599	protein_coding	ADF10	actin depolymerizing factor 10	actin depolymerizing factor 10
AT5G41810	1455.67	1.56777	0.224189	6.99307	2.68944e-12	4.60126e-10	protein_coding	N/A	N/A	N/A
AT5G46710	859.406	1.57447	0.33957	4.63664	3.54113e-06	0.000128389	protein_coding	N/A	N/A	PLATZ transcription factor family protein
AT4G31640	346.766	1.57474	0.29698	5.30251	1.14221e-07	7.23857e-06	protein_coding	N/A	N/A	transcriptional factor B3 family protein
AT4G36250	4458.55	1.57842	0.310002	5.09165	3.54963e-07	1.93367e-05	protein_coding	ALDH3F1	aldehyde dehydrogenase 3F1	aldehyde dehydrogenase 3F1
AT3G13390	97.1281	1.58394	0.530052	2.98828	0.00280554	0.0267008	protein_coding	sks11	SKU5 similar 11	SKU5 similar 11
AT3G55580	85.9238	1.5862	0.529915	2.9933	0.00275978	0.0263684	protein_coding	TCF1	Tolerant to Chilling and Freezing1	Regulator of chromosome condensation (RCC1) family protein
AT5G51750	244.13	1.58859	0.518338	3.06478	0.00217831	0.0220133	protein_coding	ATSBT1.3	subtilase 1.3	subtilase 1.3
AT2G05520	15631.4	1.5915	0.348068	4.57239	4.82182e-06	0.00016841	protein_coding	ATGRP-3	GLYCINE-RICH PROTEIN 3	glycine-rich protein 3
AT1G08570	7201.41	1.59361	0.219912	7.24657	4.2745e-13	8.66735e-11	protein_coding	ACHT4	atypical CYS HIS rich thioredoxin 4	atypical CYS HIS rich thioredoxin 4
AT1G74650	4842.47	1.60442	0.249378	6.43367	1.24561e-10	1.64323e-08	protein_coding	ATMYB31	ARABIDOPSIS THALIANA MYB DOMAIN PROTEIN 31	myb domain protein 31
AT2G36420	612.472	1.60534	0.23047	6.96549	3.27267e-12	5.38858e-10	protein_coding	TRM27	TON1 Recruiting Motif 27	N/A
AT1G76580	6687.51	1.60643	0.174814	9.1894	3.95023e-20	2.16265e-17	protein_coding	N/A	N/A	Squamosa promoter-binding protein-like (SBP domain) transcription factor family protein
AT3G29034	250.681	1.60859	0.299128	5.37761	7.54811e-08	5.14941e-06	protein_coding	N/A	N/A	N/A
AT1G64710	13089.3	1.60918	0.290598	5.53747	3.06872e-08	2.26269e-06	protein_coding	N/A	N/A	GroES-like zinc-binding dehydrogenase family protein
AT1G21320	26.393	1.61009	0.501512	3.21048	0.00132513	0.0151063	protein_coding	NSRb	N/A	nucleotide binding;nucleic acid binding
AT4G00730	5711.02	1.61801	0.325497	4.9709	6.66436e-07	3.23598e-05	protein_coding	AHDP	ARABIDOPSIS THALIANA HOMEODOMAIN PROTEIN	Homeobox-leucine zipper family protein / lipid-binding START domain-containing protein
AT1G78070	9106.06	1.62081	0.296844	5.46013	4.75778e-08	3.41609e-06	protein_coding	N/A	N/A	Transducin/WD40 repeat-like superfamily protein
AT3G59350	1879.3	1.62132	0.201982	8.02704	9.98515e-16	2.95493e-13	protein_coding	N/A	N/A	Protein kinase superfamily protein
AT4G23713	11.4299	1.62286	0.5254	3.08882	0.00200954	0.0207189	mirna	JAW	JAGGED AND WAVY	MIR319/MIR319a; miRNA
AT5G49680	1337.55	1.62643	0.434607	3.74229	0.00018235	0.00326778	protein_coding	N/A	N/A	Golgi-body localisation protein domain ;RNA pol II promoter Fmp27 protein domain
AT3G01140	76.3884	1.62868	0.460735	3.53497	0.000407828	0.00608795	protein_coding	AtMYB106	myb domain protein 106	myb domain protein 106
AT4G37260	1309.5	1.62887	0.298385	5.45894	4.78976e-08	3.42781e-06	protein_coding	ATMYB73	N/A	myb domain protein 73
AT2G16340	21.7354	1.63455	0.537187	3.04279	0.00234397	0.0232234	protein_coding	N/A	N/A	N/A
AT3G11020	375.594	1.63665	0.259053	6.31782	2.65281e-10	3.14021e-08	protein_coding	DREB2	DEHYDRATION-RESPONSIVE ELEMENT BINDING PROTEIN 2	DRE/CRT-binding protein 2B
AT3G26200	307.028	1.64011	0.347304	4.72241	2.33065e-06	9.17223e-05	protein_coding	CYP71B22	cytochrome P450, family 71, subfamily B, polypeptide 22	cytochrome P450, family 71, subfamily B, polypeptide 22
AT1G09170	41.408	1.64282	0.537309	3.05749	0.00223201	0.0224009	protein_coding	N/A	N/A	P-loop nucleoside triphosphate hydrolases superfamily protein with CH (Calponin Homology) domain
AT5G46880	138.188	1.64331	0.540206	3.04201	0.00235003	0.0232655	protein_coding	HB-7	homeobox-7	homeobox-7
AT1G20450	27740.1	1.6482	0.36818	4.47663	7.58322e-06	0.000250475	protein_coding	ERD10	EARLY RESPONSIVE TO DEHYDRATION 10	Dehydrin family protein
AT2G27050	2665.19	1.65149	0.236788	6.97455	3.06859e-12	5.20924e-10	protein_coding	AtEIL1	N/A	ETHYLENE-INSENSITIVE3-like 1
AT1G47890	260.276	1.65731	0.499812	3.31587	0.000913589	0.0114652	protein_coding	AtRLP7	receptor like protein 7	receptor like protein 7
AT5G50200	1992.46	1.6614	0.370451	4.48481	7.29793e-06	0.000241416	protein_coding	ATNRT3.1	N/A	nitrate transmembrane transporters
AT1G78530	45.1558	1.66585	0.510578	3.26267	0.00110368	0.0131285	protein_coding	N/A	N/A	Protein kinase superfamily protein
AT3G43600	471.695	1.66627	0.297836	5.59458	2.21159e-08	1.7297e-06	protein_coding	AAO2	aldehyde oxidase 2	aldehyde oxidase 2
AT4G34950	24398.1	1.66936	0.364349	4.58176	4.61084e-06	0.000162597	protein_coding	MFS1	MAJOR FACILITATOR SUPERFAMILY 1	Major facilitator superfamily protein
AT3G52540	50.9972	1.68384	0.437983	3.84454	0.000120779	0.00234273	protein_coding	ATOFP18	ARABIDOPSIS THALIANA OVATE FAMILY PROTEIN 18	ovate family protein 18
AT5G55930	2368.83	1.68596	0.3021	5.5808	2.39411e-08	1.8396e-06	protein_coding	ATOPT1	ARABIDOPSIS THALIANA OLIGOPEPTIDE TRANSPORTER 1	oligopeptide transporter 1
AT4G29190	9005.55	1.68689	0.183746	9.18054	4.2893e-20	2.29101e-17	protein_coding	AtC3H49	N/A	Zinc finger C-x8-C-x5-C-x3-H type family protein
AT1G55560	197.081	1.69229	0.503811	3.35898	0.00078232	0.0101674	protein_coding	sks14	SKU5 similar 14	SKU5 similar 14
AT5G11190	42.0018	1.69363	0.536207	3.15854	0.0015856	0.0173235	protein_coding	SHN2	shine2	Integrase-type DNA-binding superfamily protein
AT3G07850	97.5704	1.69661	0.534929	3.17166	0.00151572	0.0167134	protein_coding	N/A	N/A	Pectin lyase-like superfamily protein
AT5G43760	3886.65	1.69861	0.1551	10.9517	6.52149e-28	7.14071e-25	protein_coding	KCS20	3-ketoacyl-CoA synthase 20	3-ketoacyl-CoA synthase 20
AT5G02540	149.101	1.69995	0.279235	6.08788	1.14413e-09	1.21628e-07	protein_coding	N/A	N/A	NAD(P)-binding Rossmann-fold superfamily protein
AT2G26250	4465.2	1.70128	0.225155	7.55604	4.15523e-14	9.57847e-12	protein_coding	FDH	FIDDLEHEAD	3-ketoacyl-CoA synthase 10
AT4G34970	895.916	1.70221	0.241352	7.0528	1.75347e-12	3.09672e-10	protein_coding	ADF9	actin depolymerizing factor 9	actin depolymerizing factor 9
AT3G15450	3055.65	1.71217	0.441298	3.87984	0.000104526	0.00209234	protein_coding	N/A	N/A	Aluminium induced protein with YGL and LRDR motifs
AT4G24510	1460.64	1.71947	0.284559	6.04256	1.51688e-09	1.57432e-07	protein_coding	CER2	ECERIFERUM 2	HXXXD-type acyl-transferase family protein
AT5G47380	13.4969	1.72058	0.536846	3.20498	0.00135072	0.015342	protein_coding	N/A	N/A	Protein of unknown function, DUF547
AT5G03640	982.648	1.72475	0.220945	7.80623	5.89233e-15	1.57361e-12	protein_coding	AGC1-8	AGCVIIIa kinase 1-8	Protein kinase superfamily protein
AT1G78860	66.5168	1.72769	0.418651	4.12681	3.67835e-05	0.000919546	protein_coding	GAL2	apple domain lectin-2	D-mannose binding lectin protein with Apple-like carbohydrate-binding domain
AT4G06534	24.4291	1.73035	0.45287	3.82085	0.000132991	0.00254801	protein_coding	N/A	N/A	N/A
AT5G23940	238.355	1.7344	0.500509	3.46527	0.000529698	0.00742628	protein_coding	DCR	DEFECTIVE IN CUTICULAR RIDGES	HXXXD-type acyl-transferase family protein
AT1G06780	4685.15	1.73957	0.153793	11.3111	1.15689e-29	1.58342e-26	protein_coding	GAUT6	galacturonosyltransferase 6	galacturonosyltransferase 6
AT1G01830	3744.06	1.73988	0.214335	8.1176	4.75502e-16	1.4782e-13	protein_coding	N/A	N/A	ARM repeat superfamily protein
AT1G11210	4488.58	1.74037	0.295498	5.8896	3.87125e-09	3.65416e-07	protein_coding	N/A	N/A	Protein of unknown function (DUF761)
AT3G10020	6204.01	1.74329	0.382669	4.5556	5.22351e-06	0.000180996	protein_coding	N/A	N/A	N/A
AT1G05230	803.119	1.74548	0.242063	7.21084	5.56096e-13	1.09711e-10	protein_coding	HDG2	homeodomain GLABROUS 2	homeodomain GLABROUS 2
AT1G13260	4922.43	1.74592	0.450096	3.879	0.000104887	0.00209382	protein_coding	AtRAV1	N/A	related to ABI3/VP1 1
AT2G28160	124.458	1.75143	0.382966	4.57333	4.80039e-06	0.000167929	protein_coding	ATBHLH029	BASIC HELIX-LOOP-HELIX PROTEIN 29	FER-like regulator of iron uptake
AT3G11402	519.344	1.75191	0.327312	5.3524	8.67963e-08	5.83052e-06	protein_coding	N/A	N/A	Cysteine/Histidine-rich C1 domain family protein
AT1G72960	37.0415	1.75304	0.449849	3.89695	9.74101e-05	0.00198436	protein_coding	N/A	N/A	Root hair defective 3 GTP-binding protein (RHD3)
AT5G24470	6311.38	1.75535	0.224446	7.82083	5.24758e-15	1.41872e-12	protein_coding	APRR5	pseudo-response regulator 5	pseudo-response regulator 5
AT3G14040	106.091	1.75762	0.533894	3.29207	0.000994518	0.0121943	protein_coding	N/A	N/A	Pectin lyase-like superfamily protein
AT5G17030	8.40064	1.75827	0.529978	3.31763	0.000907853	0.0114259	protein_coding	UGT78D3	UDP-glucosyl transferase 78D3	UDP-glucosyl transferase 78D3
AT1G49830	480.276	1.76086	0.484372	3.63535	0.000277602	0.00451104	protein_coding	N/A	N/A	basic helix-loop-helix (bHLH) DNA-binding superfamily protein
AT1G53160	134.478	1.76429	0.43346	4.07024	4.69646e-05	0.00112402	protein_coding	FTM6	FLORAL TRANSITION AT THE MERISTEM6	squamosa promoter binding protein-like 4
AT4G15270	118.627	1.7651	0.515466	3.42429	0.000616414	0.00836879	protein_coding	N/A	N/A	glucosyltransferase-related
AT5G38530	553.987	1.76664	0.28268	6.24961	4.11471e-10	4.76762e-08	protein_coding	TSBtype2	tryptophan synthase beta type 2	tryptophan synthase beta type 2
AT2G44480	152.044	1.76685	0.467214	3.78167	0.000155778	0.00288367	protein_coding	BGLU17	beta glucosidase 17	beta glucosidase 17
AT1G78500	23.2623	1.77375	0.534113	3.32092	0.000897214	0.0113442	protein_coding	PEN6	PENTACYCLIC TRITERPENE SYNTHASE 6	Terpenoid cyclases family protein
AT3G48080	1020.17	1.77556	0.455513	3.89794	9.70126e-05	0.00197994	protein_coding	N/A	N/A	alpha/beta-Hydrolases superfamily protein
AT5G61380	5677.63	1.77999	0.279105	6.37747	1.80039e-10	2.27901e-08	protein_coding	APRR1	N/A	CCT motif -containing response regulator protein
AT3G61150	2226.98	1.7806	0.299027	5.95463	2.60666e-09	2.57132e-07	protein_coding	HD-GL2-1	HOMEODOMAIN-GLABRA2 1	homeodomain GLABROUS 1
AT1G75750	549.591	1.7889	0.395561	4.52244	6.1132e-06	0.000208201	protein_coding	GASA1	GAST1 protein homolog 1	GAST1 protein homolog 1
AT4G17245	170.093	1.79653	0.398475	4.50851	6.52857e-06	0.000219278	protein_coding	ATL18	Arabidopsis TÃ³xicos en Levadura 18	RING/U-box superfamily protein
AT5G15970	8072.04	1.79787	0.470226	3.82342	0.000131613	0.00252602	protein_coding	AtCor6.6	N/A	stress-responsive protein (KIN2) / stress-induced protein (KIN2) / cold-responsive protein (COR6.6) / cold-regulated protein (COR6.6)
AT1G29860	14.4629	1.79837	0.53504	3.36119	0.000776079	0.0101163	protein_coding	ATWRKY71	WRKY DNA-BINDING PROTEIN 71	WRKY DNA-binding protein 71
AT3G15500	28.3795	1.79977	0.540373	3.3306	0.000866583	0.0110719	protein_coding	ANAC055	NAC domain containing protein 55	NAC domain containing protein 3
AT2G15890	7524.02	1.80762	0.352924	5.12183	3.0258e-07	1.66487e-05	protein_coding	CBP1	CCG-BINDING PROTEIN 1	maternal effect embryo arrest 14
AT2G45850	3596.58	1.81188	0.210071	8.62509	6.4042e-18	2.64614e-15	protein_coding	AHL9	AT-hook motif nuclear localized protein 9	AT hook motif DNA-binding family protein
AT1G71770	71.187	1.81755	0.501397	3.62497	0.000288992	0.00463764	protein_coding	PAB5	poly(A)-binding protein 5	poly(A)-binding protein 5
AT5G01747	94.021	1.81939	0.380086	4.7868	1.69463e-06	7.06871e-05	mirna	MIR164	MICRORNA 164	MIR164/MIR164B; miRNA
AT3G47800	1372.78	1.8211	0.423079	4.30439	1.67449e-05	0.000483663	protein_coding	N/A	N/A	Galactose mutarotase-like superfamily protein
AT1G59530	340.319	1.82836	0.521147	3.50834	0.000450909	0.0065742	protein_coding	ATBZIP4	basic leucine-zipper 4	basic leucine-zipper 4
AT3G02990	349.179	1.83123	0.254213	7.20353	5.86745e-13	1.14724e-10	protein_coding	ATHSFA1E	heat shock transcription factor A1E	heat shock transcription factor A1E
AT1G12710	4434.65	1.83139	0.216735	8.44989	2.91578e-17	1.08225e-14	protein_coding	AtPP2-A12	phloem protein 2-A12	phloem protein 2-A12
AT4G39770	438.482	1.83331	0.364655	5.02752	4.96871e-07	2.54824e-05	protein_coding	TPPH	trehalose-6-phosphate phosphatase H	Haloacid dehalogenase-like hydrolase (HAD) superfamily protein
AT4G25490	54.6699	1.8404	0.535127	3.43918	0.000583483	0.00804174	protein_coding	ATCBF1	N/A	C-repeat/DRE binding factor 1
AT4G25960	1640.08	1.85194	0.180644	10.2519	1.16078e-24	1.10521e-21	protein_coding	ABCB2	ATP-binding cassette B2	P-glycoprotein 2
AT2G19190	847.846	1.86287	0.499723	3.72781	0.000193152	0.00341391	protein_coding	FRK1	FLG22-induced receptor-like kinase 1	FLG22-induced receptor-like kinase 1
AT1G77760	14074.2	1.86555	0.239711	7.78249	7.11136e-15	1.87628e-12	protein_coding	GNR1	N/A	nitrate reductase 1
AT3G15400	932.366	1.87148	0.507974	3.68421	0.000229414	0.00389942	protein_coding	ATA20	anther 20	anther 20
AT1G69810	187.216	1.87197	0.3195	5.85907	4.65473e-09	4.30101e-07	protein_coding	ATWRKY36	N/A	WRKY DNA-binding protein 36
AT5G38340	282	1.87588	0.522969	3.58699	0.000334522	0.00521774	protein_coding	N/A	N/A	Disease resistance protein (TIR-NBS-LRR class) family
AT4G17090	39304.2	1.88515	0.360967	5.22251	1.76517e-07	1.04708e-05	protein_coding	AtBAM3	N/A	chloroplast beta-amylase
AT2G47240	4631.07	1.88653	0.355471	5.30712	1.1137e-07	7.1522e-06	protein_coding	CER8	ECERIFERUM 8	AMP-dependent synthetase and ligase family protein
AT3G25670	167.016	1.90016	0.540381	3.51633	0.000437562	0.00642237	protein_coding	N/A	N/A	Leucine-rich repeat (LRR) family protein
AT5G25810	50.0446	1.91247	0.377915	5.06057	4.18e-07	2.21106e-05	protein_coding	ERF040	ethylene response factor 40	Integrase-type DNA-binding superfamily protein
AT1G20440	45241.6	1.91718	0.292903	6.54544	5.93206e-11	8.32731e-09	protein_coding	AtCOR47	N/A	cold-regulated 47
AT2G26020	284.808	1.92315	0.530406	3.6258	0.000288065	0.00463166	protein_coding	PDF1.2b	plant defensin 1.2b	plant defensin 1.2b
AT2G21660	77087.5	1.92342	0.149394	12.8749	6.2357e-38	1.51728e-34	protein_coding	ATGRP7	GLYCINE RICH PROTEIN 7	cold, circadian rhythm, and rna binding 2
AT5G52310	119179	1.9344	0.540421	3.57944	0.000344337	0.0053404	protein_coding	COR78	COLD REGULATED 78	low-temperature-responsive protein 78 (LTI78) / desiccation-responsive protein 29A (RD29A)
AT2G16840	45.1969	1.93473	0.536744	3.60457	0.000312673	0.00493671	transposable_element_gene	N/A	N/A	transposable element gene
AT1G80110	583.283	1.94537	0.253626	7.67023	1.71692e-14	4.2726e-12	protein_coding	ATPP2-B11	phloem protein 2-B11	phloem protein 2-B11
AT1G68320	106.957	1.9494	0.54041	3.60726	0.000309443	0.00489985	protein_coding	AtMYB62	myb domain protein 62	myb domain protein 62
AT1G67260	92.2003	1.95054	0.523462	3.72624	0.000194361	0.00342698	protein_coding	TCP1	TCP domain protein 1	TCP family transcription factor
AT5G17040	11.7593	1.95183	0.534547	3.65136	0.000260852	0.00430474	protein_coding	N/A	N/A	UDP-Glycosyltransferase superfamily protein
AT1G70640	1074.27	1.95468	0.363952	5.37071	7.84275e-08	5.3338e-06	protein_coding	N/A	N/A	octicosapeptide/Phox/Bem1p (PB1) domain-containing protein
AT5G26230	86.4795	1.95696	0.537699	3.63951	0.000273153	0.00445514	protein_coding	MAKR1	membrane-associated kinase regulator 1	N/A
AT1G01060	4062.61	1.95855	0.300482	6.51803	7.12373e-11	9.87358e-09	protein_coding	LHY	LATE ELONGATED HYPOCOTYL	Homeodomain-like superfamily protein
AT5G12420	97.016	1.96634	0.337669	5.82329	5.77006e-09	5.22143e-07	protein_coding	WSD7	WS /DGAT 7	O-acyltransferase (WSD1-like) family protein
AT5G66220	9.59043	1.9743	0.535848	3.68444	0.00022921	0.00389942	protein_coding	N/A	N/A	Chalcone-flavanone isomerase family protein
AT1G16360	18.325	1.97471	0.481698	4.09949	4.14069e-05	0.00101831	protein_coding	N/A	N/A	LEM3 (ligand-effect modulator 3) family protein / CDC50 family protein
AT2G28630	143.874	1.97882	0.486085	4.07093	4.68256e-05	0.00112192	protein_coding	KCS12	3-ketoacyl-CoA synthase 12	3-ketoacyl-CoA synthase 12
AT2G15090	379.717	1.98948	0.465832	4.27082	1.94756e-05	0.000543294	protein_coding	KCS8	3-ketoacyl-CoA synthase 8	3-ketoacyl-CoA synthase 8
AT3G28910	270.836	1.99034	0.329101	6.04779	1.46847e-09	1.53133e-07	protein_coding	ATMYB30	N/A	myb domain protein 30
AT1G22890	261.173	1.99915	0.466265	4.28758	1.80626e-05	0.000511722	protein_coding	STMP2	N/A	N/A
AT2G26910	4018.35	2.00025	0.231522	8.63958	5.64219e-18	2.42271e-15	protein_coding	ABCG32	ATP-binding cassette G32	pleiotropic drug resistance 4
AT5G58780	300.92	2.02203	0.300462	6.72972	1.69993e-11	2.53243e-09	protein_coding	AtcPT5	N/A	Undecaprenyl pyrophosphate synthetase family protein
AT5G41761	4640.81	2.02624	0.410715	4.93344	8.07939e-07	3.83797e-05	protein_coding	N/A	N/A	N/A
AT4G00390	22.4683	2.03839	0.492002	4.14305	3.42712e-05	0.000867635	protein_coding	N/A	N/A	DNA-binding storekeeper protein-related transcriptional regulator
AT1G69890	1180.22	2.04118	0.390616	5.22553	1.73658e-07	1.03341e-05	protein_coding	DUF569	N/A	Protein of unknown function (DUF569)
AT3G23840	178.29	2.04191	0.540037	3.78105	0.000156169	0.00288829	protein_coding	AtPNP-R1	N/A	HXXXD-type acyl-transferase family protein
AT5G07280	62.336	2.04373	0.526864	3.87905	0.000104863	0.00209382	protein_coding	EMS1	EXCESS MICROSPOROCYTES1	Leucine-rich repeat transmembrane protein kinase
AT5G56510	49.4381	2.04589	0.497211	4.11473	3.87637e-05	0.000962455	protein_coding	APUM12	pumilio 12	pumilio 12
AT5G06570	2126.34	2.04658	0.434306	4.71231	2.44925e-06	9.59425e-05	protein_coding	N/A	N/A	alpha/beta-Hydrolases superfamily protein
AT4G27970	889.333	2.05266	0.477682	4.29714	1.73019e-05	0.00049464	protein_coding	SLAH2	SLAC1 homologue 2	SLAC1 homologue 2
AT5G62360	577.815	2.05299	0.334499	6.13751	8.38251e-10	9.22455e-08	protein_coding	PMEI13	pectin methyl-esterase inhibitor 13	Plant invertase/pectin methylesterase inhibitor superfamily protein
AT2G39200	572.657	2.06074	0.489211	4.21237	2.52707e-05	0.000670793	protein_coding	ATMLO12	MILDEW RESISTANCE LOCUS O 12	Seven transmembrane MLO family protein
AT4G00400	243.99	2.06346	0.531548	3.88199	0.000103606	0.0020818	protein_coding	AtGPAT8	GLYCEROL-3-PHOSPHATE sn-2-ACYLTRANSFERASE 8	glycerol-3-phosphate acyltransferase 8
AT5G22555	10.9708	2.06569	0.537269	3.8448	0.000120652	0.00234234	protein_coding	N/A	N/A	N/A
AT5G25610	102427	2.0674	0.403279	5.12648	2.95213e-07	1.63668e-05	protein_coding	ATRD22	N/A	BURP domain-containing protein
AT5G67020	66.0621	2.06959	0.443704	4.66436	3.09583e-06	0.000115103	protein_coding	N/A	N/A	N/A
AT5G66580	27.5122	2.07062	0.498697	4.15206	3.29492e-05	0.000839018	protein_coding	N/A	N/A	N/A
AT4G33070	6591.07	2.08507	0.512502	4.06841	4.73358e-05	0.00113167	protein_coding	AtPDC1	N/A	Thiamine pyrophosphate dependent pyruvate decarboxylase family protein
AT1G28050	3268.82	2.09892	0.157116	13.3591	1.04857e-40	3.28037e-37	protein_coding	BBX13	B-box domain protein 13	B-box type zinc finger protein with CCT domain
AT5G60760	152.504	2.09974	0.388523	5.40442	6.5019e-08	4.50586e-06	protein_coding	N/A	N/A	P-loop containing nucleoside triphosphate hydrolases superfamily protein
AT3G48720	1449.04	2.10183	0.483876	4.34374	1.40078e-05	0.000417358	protein_coding	DCF	DEFICIENT IN CUTIN FERULATE	HXXXD-type acyl-transferase family protein
AT3G07650	2656.82	2.1054	0.330565	6.3691	1.90136e-10	2.39298e-08	protein_coding	BBX7	B-box domain protein 7	CONSTANS-like 9
AT5G39240	23.2051	2.1113	0.483278	4.36871	1.24984e-05	0.000380173	protein_coding	N/A	N/A	N/A
AT3G14370	162.41	2.11888	0.327749	6.46496	1.01327e-10	1.36973e-08	protein_coding	WAG2	N/A	Protein kinase superfamily protein
AT1G79700	1220.28	2.1235	0.2848	7.4561	8.91214e-14	1.93235e-11	protein_coding	WRI4	WRINKLED 4	Integrase-type DNA-binding superfamily protein
AT2G38995	14.7306	2.12372	0.537445	3.95152	7.76572e-05	0.00167713	protein_coding	N/A	N/A	O-acyltransferase (WSD1-like) family protein
AT5G24570	793.52	2.12842	0.378176	5.62813	1.82173e-08	1.49416e-06	protein_coding	N/A	N/A	N/A
AT2G39310	10.7487	2.12921	0.538392	3.95475	7.66141e-05	0.00165952	protein_coding	JAL22	jacalin-related lectin 22	jacalin-related lectin 22
AT3G58380	55.2494	2.13174	0.477629	4.46317	8.07575e-06	0.000263956	protein_coding	N/A	N/A	TRAF-like family protein
AT4G25850	401.913	2.14068	0.35132	6.09325	1.10643e-09	1.19359e-07	protein_coding	ORP4B	OSBP(oxysterol binding protein)-related protein 4B	OSBP(oxysterol binding protein)-related protein 4B
AT1G24470	118.277	2.14279	0.265286	8.07726	6.62388e-16	1.98707e-13	protein_coding	ATKCR2	N/A	beta-ketoacyl reductase 2
AT4G37050	44.973	2.14673	0.453028	4.73863	2.15171e-06	8.67779e-05	protein_coding	AtPLAIVC	phospholipase A IVC	PATATIN-like protein 4
AT4G39330	991.891	2.15264	0.527757	4.07884	4.5261e-05	0.0010928	protein_coding	ATCAD9	N/A	cinnamyl alcohol dehydrogenase 9
AT1G78170	255.364	2.15296	0.494004	4.35818	1.31147e-05	0.000393763	protein_coding	N/A	N/A	N/A
AT3G50900	347.563	2.15325	0.448235	4.80384	1.55649e-06	6.59296e-05	protein_coding	N/A	N/A	N/A
AT2G42530	2868.85	2.17308	0.376319	5.77458	7.71456e-09	6.86752e-07	protein_coding	COR15B	cold regulated 15b	cold regulated 15b
AT1G79840	244.51	2.17813	0.356097	6.11667	9.55495e-10	1.04622e-07	protein_coding	GL2	GLABRA 2	HD-ZIP IV family of homeobox-leucine zipper protein with lipid-binding START domain
AT1G16850	1003.07	2.18787	0.500802	4.36873	1.24974e-05	0.000380173	protein_coding	N/A	N/A	N/A
AT3G61840	32.6741	2.18833	0.475048	4.60655	4.09406e-06	0.000146019	protein_coding	N/A	N/A	Protein of unknown function (DUF688)
AT5G02580	88.4119	2.1932	0.490878	4.46793	7.89819e-06	0.000258926	protein_coding	N/A	N/A	Plant protein 1589 of unknown function
AT3G62820	1114.46	2.1977	0.335319	6.55407	5.59908e-11	7.96196e-09	protein_coding	N/A	N/A	Plant invertase/pectin methylesterase inhibitor superfamily protein
AT2G20870	234.08	2.22121	0.538613	4.12395	3.72436e-05	0.000929985	protein_coding	N/A	N/A	cell wall protein precursor, putative
AT4G11320	155.138	2.22567	0.533675	4.17046	3.0399e-05	0.00078782	protein_coding	AtCP2	N/A	Papain family cysteine protease
AT4G08910	11.9626	2.22802	0.539367	4.13081	3.6148e-05	0.000908847	protein_coding	N/A	N/A	N/A
AT5G48250	2344.42	2.23361	0.215523	10.3636	3.62905e-25	3.61239e-22	protein_coding	BBX8	B-box domain protein 8	B-box type zinc finger protein with CCT domain
AT2G16310	29.5225	2.26127	0.540176	4.18617	2.83705e-05	0.000740507	pseudogene	N/A	N/A	N/A
AT1G08890	1003.97	2.26502	0.450162	5.03156	4.86495e-07	2.50677e-05	protein_coding	N/A	N/A	Major facilitator superfamily protein
AT1G17665	474.277	2.2758	0.203862	11.1634	6.15695e-29	7.49061e-26	protein_coding	N/A	N/A	N/A
AT4G21440	160.508	2.28288	0.442812	5.15542	2.53065e-07	1.43113e-05	protein_coding	ATM4	A. THALIANA MYB 4	MYB-like 102
AT4G18422	53.7417	2.29615	0.485839	4.72617	2.28799e-06	9.04418e-05	protein_coding	N/A	N/A	N/A
AT2G16660	2942.43	2.2995	0.206469	11.1372	8.26556e-29	9.5267e-26	protein_coding	N/A	N/A	Major facilitator superfamily protein
AT4G39580	43.4215	2.30112	0.457462	5.03019	4.89992e-07	2.51886e-05	protein_coding	N/A	N/A	Galactose oxidase/kelch repeat superfamily protein
AT1G01610	1269.79	2.30782	0.48828	4.72643	2.28499e-06	9.04418e-05	protein_coding	ATGPAT4	GLYCEROL-3-PHOSPHATE sn-2-ACYLTRANSFERASE 4	glycerol-3-phosphate acyltransferase 4
AT2G23910	119.098	2.30995	0.41054	5.62662	1.83777e-08	1.49611e-06	protein_coding	N/A	N/A	NAD(P)-binding Rossmann-fold superfamily protein
AT4G25470	184.659	2.31793	0.475492	4.8748	1.0892e-06	4.88777e-05	protein_coding	ATCBF2	N/A	C-repeat/DRE binding factor 2
AT3G04290	1758.04	2.34257	0.521384	4.49298	7.02321e-06	0.000233741	protein_coding	ATLTL1	N/A	Li-tolerant lipase 1
AT2G40340	196.876	2.35141	0.249293	9.4323	4.01199e-21	2.51024e-18	protein_coding	AtERF48	N/A	Integrase-type DNA-binding superfamily protein
AT4G38770	17525.5	2.3802	0.505461	4.70897	2.48974e-06	9.66716e-05	protein_coding	ATPRP4	ARABIDOPSIS THALIANA PROLINE-RICH PROTEIN 4	proline-rich protein 4
AT5G55420	194.732	2.38197	0.446319	5.33694	9.45295e-08	6.25408e-06	pseudogene	N/A	N/A	N/A
AT3G22250	12.2324	2.41081	0.540407	4.46111	8.15369e-06	0.000265711	protein_coding	N/A	N/A	UDP-Glycosyltransferase superfamily protein
AT2G46970	491.871	2.41819	0.280011	8.63604	5.81977e-18	2.45091e-15	protein_coding	PIL1	phytochrome interacting factor 3-like 1	phytochrome interacting factor 3-like 1
AT1G69490	817.473	2.43149	0.436374	5.57204	2.51775e-08	1.92784e-06	protein_coding	ANAC029	Arabidopsis NAC domain containing protein 29	NAC-like, activated by AP3/PI
AT2G26560	2077.39	2.43228	0.266178	9.13781	6.37299e-20	3.32291e-17	protein_coding	PLA IIA	PHOSPHOLIPASE A 2A	phospholipase A 2A
AT1G12630	98.253	2.44118	0.474425	5.14556	2.66727e-07	1.49771e-05	protein_coding	N/A	N/A	Integrase-type DNA-binding superfamily protein
AT1G06340	69.5289	2.44465	0.496813	4.92067	8.62499e-07	4.02727e-05	protein_coding	N/A	N/A	Plant Tudor-like protein
AT2G39510	249.284	2.4715	0.501758	4.92568	8.40661e-07	3.94069e-05	protein_coding	UMAMIT14	Usually multiple acids move in and out Transporters 14	nodulin MtN21 /EamA-like transporter family protein
AT4G15280	320.197	2.47212	0.488272	5.063	4.12706e-07	2.18834e-05	protein_coding	UGT71B5	UDP-glucosyl transferase 71B5	UDP-glucosyl transferase 71B5
AT2G18969	17.1951	2.47652	0.530063	4.67213	2.98099e-06	0.000111591	protein_coding	N/A	N/A	N/A
AT5G17460	6838.44	2.51344	0.448798	5.60037	2.13891e-08	1.68489e-06	protein_coding	DFR1	Drought and Freezing Responsive gene 1	N/A
AT3G28830	65.2733	2.55187	0.511952	4.98458	6.20952e-07	3.0835e-05	protein_coding	N/A	N/A	Protein of unknown function (DUF1216)
AT3G63095	164.838	2.56821	0.540396	4.75246	2.00958e-06	8.14958e-05	protein_coding	N/A	N/A	Tetratricopeptide repeat (TPR)-like superfamily protein
AT1G33960	17.2325	2.5907	0.54033	4.79466	1.62949e-06	6.86235e-05	protein_coding	AIG1	AVRRPT2-INDUCED GENE 1	P-loop containing nucleoside triphosphate hydrolases superfamily protein
AT1G76590	8576.16	2.59797	0.274355	9.46936	2.81571e-21	1.86852e-18	protein_coding	PLATZ2	N/A	PLATZ transcription factor family protein
AT1G08090	23.9321	2.62522	0.540408	4.85784	1.18672e-06	5.28211e-05	protein_coding	ACH1	N/A	nitrate transporter 2:1
AT1G21540	40.9644	2.6644	0.54042	4.93024	8.21282e-07	3.88451e-05	protein_coding	N/A	N/A	AMP-dependent synthetase and ligase family protein
AT4G01925	18.7762	2.68969	0.539995	4.98095	6.32744e-07	3.12083e-05	protein_coding	N/A	N/A	Cysteine/Histidine-rich C1 domain family protein
AT4G14465	501.538	2.71744	0.50221	5.41097	6.26852e-08	4.38576e-06	protein_coding	AHL20	AT-hook motif nuclear-localized protein 20	AT-hook motif nuclear-localized protein 20
AT3G05660	2405.57	2.7224	0.328003	8.29992	1.04185e-16	3.51008e-14	protein_coding	AtRLP33	receptor like protein 33	receptor like protein 33
AT1G03010	150.492	2.75889	0.318831	8.65314	5.00996e-18	2.19426e-15	protein_coding	N/A	N/A	Phototropic-responsive NPH3 family protein
AT1G53340	49.2017	2.79661	0.496983	5.62717	1.83188e-08	1.49611e-06	protein_coding	N/A	N/A	Cysteine/Histidine-rich C1 domain family protein
AT2G40080	1160.89	2.81378	0.21512	13.0801	4.28042e-39	1.17171e-35	protein_coding	ELF4	EARLY FLOWERING 4	Protein of unknown function (DUF1313)
AT1G10060	1208.39	2.81686	0.237981	11.8365	2.52793e-32	4.2584e-29	protein_coding	ATBCAT-1	branched-chain amino acid transaminase 1	branched-chain amino acid transaminase 1
AT3G14680	126.116	2.87107	0.508475	5.64644	1.63805e-08	1.36394e-06	protein_coding	CYP72A14	cytochrome P450, family 72, subfamily A, polypeptide 14	cytochrome P450, family 72, subfamily A, polypeptide 14
AT1G05880	20.9833	2.89559	0.53842	5.37794	7.53421e-08	5.14941e-06	protein_coding	ARI12	ARIADNE 12	RING/U-box superfamily protein
AT5G41890	16.9737	2.89669	0.537486	5.38933	7.0721e-08	4.85492e-06	protein_coding	N/A	N/A	GDSL-like Lipase/Acylhydrolase superfamily protein
AT2G36270	144.048	2.90643	0.450802	6.44723	1.13914e-10	1.52109e-08	protein_coding	ABI5	ABA INSENSITIVE 5	Basic-leucine zipper (bZIP) transcription factor family protein
AT3G50970	24164.3	2.96546	0.412266	7.19307	6.33515e-13	1.21696e-10	protein_coding	LTI30	LOW TEMPERATURE-INDUCED 30	dehydrin family protein
AT1G07050	320.22	2.96859	0.392682	7.55978	4.03737e-14	9.40578e-12	protein_coding	FITNESS	FITNESS	CCT motif family protein
AT2G33830	25709.9	3.02425	0.350741	8.62247	6.55259e-18	2.65732e-15	protein_coding	AtDRM2	N/A	Dormancy/auxin associated family protein
AT1G03420	655.969	3.04213	0.472982	6.4318	1.26105e-10	1.65364e-08	transposable_element_gene	Sadhu4-2	sadhu non-coding retrotransposon 4-2	transposable element gene
AT3G55130	2924.67	3.0836	0.365842	8.42877	3.49307e-17	1.25401e-14	protein_coding	ABCG19	ATP-binding cassette G19	white-brown complex homolog 19
AT1G68050	4681.65	3.10743	0.22594	13.7533	4.86381e-43	2.13025e-39	protein_coding	ADO3	N/A	flavin-binding, kelch repeat, f box 1
AT5G15780	286.674	3.12346	0.430032	7.26332	3.77695e-13	7.80296e-11	protein_coding	N/A	N/A	Pollen Ole e 1 allergen and extensin family protein
AT4G24140	26.7279	3.15244	0.535724	5.88445	3.99388e-09	3.74852e-07	protein_coding	N/A	N/A	alpha/beta-Hydrolases superfamily protein
AT4G01525	1037.28	3.25988	0.421961	7.72556	1.11364e-14	2.86914e-12	transposable_element_gene	SADHU5-1	sadhu non-coding retrotransposon 5-1	transposable element gene
AT1G53700	284.328	3.29845	0.424592	7.76853	7.94053e-15	2.07012e-12	protein_coding	PK3AT	PROTEIN KINASE 3 ARABIDOPSIS THALIANA	WAG 1
AT2G02850	233.794	3.33864	0.524946	6.35997	2.01789e-10	2.49659e-08	protein_coding	ARPN	plantacyanin	plantacyanin
AT4G33980	1401.47	3.35491	0.32889	10.2007	1.96861e-24	1.79628e-21	protein_coding	COR28	COLD-REGULATED GENE 28	N/A
AT4G36670	1423.97	3.43176	0.370255	9.26862	1.88563e-20	1.08667e-17	protein_coding	AtPLT6	N/A	Major facilitator superfamily protein
AT1G22250	50.642	3.54582	0.532251	6.66193	2.70249e-11	3.97194e-09	protein_coding	N/A	N/A	N/A
AT4G06746	173.224	3.63146	0.372063	9.76034	1.66598e-22	1.25805e-19	protein_coding	DEAR5	DREB AND EAR MOTIF PROTEIN 5	related to AP2 9
AT5G35950	39.835	3.75245	0.525204	7.14474	9.01669e-13	1.68766e-10	protein_coding	N/A	N/A	Mannose-binding lectin superfamily protein
AT5G42900	935.336	3.77468	0.267202	14.1267	2.60158e-45	1.4243e-41	protein_coding	COR27	cold regulated gene 27	cold regulated gene 27
AT5G57380	32.7269	3.88051	0.518026	7.49096	6.83723e-14	1.51241e-11	protein_coding	VIN3	VERNALIZATION INSENSITIVE 3	Fibronectin type III domain-containing protein
AT1G09350	2300.17	3.94959	0.344152	11.4763	1.73594e-30	2.53435e-27	protein_coding	AtGolS3	galactinol synthase 3	galactinol synthase 3

## Sheet: Table S3 
Table S3. Differentially expressed genes in the internodes of the BG-5 parent between plants grown at 17°C and 23°C, considering as threshold log2FC ≥ |1.0|, and FDR < 0.05.
GeneID	Base mean	log2(FC)	StdErr	Wald-Stats	P-value	P-adj	Type	Symbol	Full name	Short description
AT5G10210	84.5714	-3.45244	0.44613	-7.73863	1.00493e-14	2.49679e-12	protein_coding	N/A	N/A	N/A
AT5G45820	429.632	-3.3685	0.37726	-8.92884	4.30499e-19	1.99967e-16	protein_coding	CIPK20	CBL-interacting protein kinase 20	CBL-interacting protein kinase 20
AT1G77960	30.6167	-3.27099	0.451074	-7.25156	4.12004e-13	7.93088e-11	protein_coding	N/A	N/A	N/A
AT3G24100	557.129	-3.18124	0.285816	-11.1304	8.9273e-29	8.29346e-26	protein_coding	BIA	N/A	Uncharacterised protein family SERF
AT3G55500	306.401	-3.04573	0.289243	-10.53	6.28326e-26	4.33079e-23	protein_coding	ATEXP16	N/A	expansin A16
AT3G48280	94.9531	-2.85665	0.419433	-6.81076	9.70865e-12	1.50322e-09	protein_coding	CYP71A25	cytochrome P450, family 71, subfamily A, polypeptide 25	cytochrome P450, family 71, subfamily A, polypeptide 25
AT1G78750	99.1233	-2.80659	0.436081	-6.43593	1.22718e-10	1.50697e-08	protein_coding	N/A	N/A	F-box/RNI-like superfamily protein
AT1G01190	91.8857	-2.73862	0.377846	-7.24799	4.22998e-13	8.06982e-11	protein_coding	CYP78A8	cytochrome P450, family 78, subfamily A, polypeptide 8	cytochrome P450, family 78, subfamily A, polypeptide 8
AT3G48340	92.5412	-2.73026	0.425389	-6.41827	1.37836e-10	1.68294e-08	protein_coding	CEP2	cysteine endopeptidase 2	Cysteine proteinases superfamily protein
AT3G45130	579.622	-2.65247	0.403461	-6.57429	4.88867e-11	6.73911e-09	protein_coding	LAS1	lanosterol synthase 1	lanosterol synthase 1
AT2G45840	54.5587	-2.62179	0.416698	-6.29183	3.13743e-10	3.49154e-08	protein_coding	N/A	N/A	Arabidopsis thaliana protein of unknown function (DUF821)
ATCG01110	245.929	-2.52537	0.359109	-7.03231	2.03144e-12	3.7099e-10	protein_coding	NDHH	NAD(P)H dehydrogenase subunit H	NAD(P)H dehydrogenase subunit H
AT1G15125	2948.77	-2.48479	0.406308	-6.11553	9.62377e-10	9.22112e-08	protein_coding	N/A	N/A	S-adenosyl-L-methionine-dependent methyltransferases superfamily protein
AT1G65480	369.019	-2.4747	0.448388	-5.5191	3.40736e-08	2.26807e-06	protein_coding	FT	FLOWERING LOCUS T	PEBP (phosphatidylethanolamine-binding protein) family protein
AT1G49500	47.9719	-2.46621	0.456677	-5.40034	6.65137e-08	3.99979e-06	protein_coding	N/A	N/A	N/A
AT5G52120	78.5915	-2.39672	0.332685	-7.20417	5.83964e-13	1.09452e-10	protein_coding	AtPP2-A14	phloem protein 2-A14	phloem protein 2-A14
AT3G55560	203.463	-2.38233	0.300817	-7.91954	2.38385e-15	6.97749e-13	protein_coding	AGF2	AT-hook protein of GA feedback 2	AT-hook protein of GA feedback 2
AT1G49320	374.505	-2.38181	0.269691	-8.83162	1.03171e-18	4.59262e-16	protein_coding	ATUSPL1	unknown seed protein like 1	unknown seed protein like 1
AT1G52400	574.512	-2.37797	0.40843	-5.82222	5.80722e-09	4.68222e-07	protein_coding	ATBG1	A. THALIANA BETA-GLUCOSIDASE 1	beta glucosidase 18
AT5G06905	51.9859	-2.36788	0.458919	-5.1597	2.47352e-07	1.25241e-05	protein_coding	CYP712A2	cytochrome P450, family 712, subfamily A, polypeptide 2	cytochrome P450, family 712, subfamily A, polypeptide 2
AT3G21020	51.4145	-2.3203	0.458805	-5.05728	4.25285e-07	2.01935e-05	transposable_element_gene	N/A	N/A	transposable element gene
AT3G23550	45.0716	-2.3004	0.446933	-5.14707	2.64583e-07	1.32708e-05	protein_coding	DTX18	DETOXIFICATION 18	MATE efflux family protein
AT1G54740	123.251	-2.27638	0.348869	-6.52504	6.79821e-11	9.0222e-09	protein_coding	N/A	N/A	Protein of unknown function (DUF3049)
ATCG01120	119.344	-2.26072	0.352405	-6.41512	1.40711e-10	1.70828e-08	protein_coding	RPS15	chloroplast ribosomal protein S15	chloroplast ribosomal protein S15
AT3G17070	949.196	-2.23424	0.379971	-5.88004	4.10169e-09	3.42347e-07	protein_coding	N/A	N/A	Peroxidase family protein
AT4G03400	902.256	-2.23227	0.34923	-6.39196	1.63768e-10	1.94402e-08	protein_coding	DFL2	DWARF IN LIGHT 2	Auxin-responsive GH3 family protein
AT1G66300	136.196	-2.22791	0.300579	-7.41207	1.24348e-13	2.5918e-11	protein_coding	N/A	N/A	F-box/RNI-like/FBD-like domains-containing protein
AT1G35612	56.7383	-2.21297	0.459255	-4.81861	1.44564e-06	5.88362e-05	transposable_element_gene	N/A	N/A	transposable element gene
AT1G73830	20.4304	-2.20705	0.458775	-4.81075	1.50366e-06	6.062e-05	protein_coding	BEE3	BR enhanced expression 3	BR enhanced expression 3
AT5G05250	769.014	-2.19113	0.400554	-5.47024	4.49417e-08	2.89238e-06	protein_coding	N/A	N/A	N/A
AT5G03545	68.4371	-2.18077	0.4059	-5.37267	7.75793e-08	4.60195e-06	protein_coding	AT4	N/A	N/A
AT1G52810	111.122	-2.17703	0.45927	-4.7402	2.13504e-06	8.11733e-05	protein_coding	N/A	N/A	2-oxoglutarate (2OG) and Fe(II)-dependent oxygenase superfamily protein
AT2G23170	85.3782	-2.17167	0.417073	-5.20694	1.91978e-07	1.01034e-05	protein_coding	GH3.3	N/A	Auxin-responsive GH3 family protein
AT2G32530	87.157	-2.17156	0.459234	-4.72866	2.26008e-06	8.50507e-05	protein_coding	ATCSLB03	cellulose synthase-like B3	cellulose synthase-like B3
AT1G13245	527.358	-2.17074	0.27713	-7.83294	4.76604e-15	1.32255e-12	protein_coding	DVL4	DEVIL 4	ROTUNDIFOLIA like 17
AT3G53480	54.8321	-2.14417	0.377519	-5.67965	1.34969e-08	1.00135e-06	protein_coding	ABCG37	ATP-binding cassette G37	pleiotropic drug resistance 9
AT3G51960	127.89	-2.1414	0.388337	-5.51427	3.50228e-08	2.31682e-06	protein_coding	ATBZIP24	basic leucine zipper 24	basic leucine zipper 24
AT3G56200	646.389	-2.14083	0.267802	-7.99411	1.30518e-15	4.16234e-13	protein_coding	N/A	N/A	Transmembrane amino acid transporter family protein
AT2G34080	179.068	-2.13754	0.454722	-4.70077	2.59183e-06	9.54823e-05	protein_coding	N/A	N/A	Cysteine proteinases superfamily protein
AT1G66370	114.735	-2.12117	0.40771	-5.20265	1.96467e-07	1.0289e-05	protein_coding	AtMYB113	myb domain protein 113	myb domain protein 113
AT5G24770	1413.26	-2.10215	0.354406	-5.93148	3.00215e-09	2.5618e-07	protein_coding	ATVSP2	N/A	vegetative storage protein 2
AT1G25230	46.4573	-2.09803	0.428073	-4.90111	9.52987e-07	4.08885e-05	protein_coding	N/A	N/A	Calcineurin-like metallo-phosphoesterase superfamily protein
AT5G05600	235.906	-2.09285	0.379897	-5.509	3.60881e-08	2.37992e-06	protein_coding	JAO2	JASMONATE-INDUCED OXYGENASE2	2-oxoglutarate (2OG) and Fe(II)-dependent oxygenase superfamily protein
AT4G19220	37.9721	-2.09032	0.417357	-5.00847	5.48637e-07	2.49713e-05	protein_coding	N/A	N/A	Tetratricopeptide repeat (TPR)-like superfamily protein
AT1G78460	1170.93	-2.08872	0.263915	-7.91435	2.4855e-15	7.1767e-13	protein_coding	N/A	N/A	SOUL heme-binding family protein
AT4G15760	519.142	-2.08505	0.303932	-6.86025	6.87378e-12	1.12116e-09	protein_coding	MO1	monooxygenase 1	monooxygenase 1
ATCG00390	303.589	-2.0815	0.33195	-6.27054	3.59795e-10	3.98329e-08	pre_trna	TRNT.2	N/A	N/A
AT3G16530	1233.2	-2.07601	0.406757	-5.1038	3.32907e-07	1.62033e-05	protein_coding	N/A	N/A	Legume lectin family protein
AT3G21010	62.2995	-2.05277	0.457556	-4.48638	7.24448e-06	0.000225646	transposable_element_gene	N/A	N/A	transposable element gene
AT4G16141	98.5015	-2.04738	0.302111	-6.77693	1.22755e-11	1.86022e-09	protein_coding	AtGATA17L	N/A	GATA type zinc finger transcription factor family protein
AT4G33960	87.2044	-2.04692	0.359016	-5.70146	1.18782e-08	8.90534e-07	protein_coding	N/A	N/A	N/A
AT3G50270	231.145	-2.0307	0.384384	-5.283	1.27086e-07	7.12715e-06	protein_coding	N/A	N/A	HXXXD-type acyl-transferase family protein
AT4G01970	74.387	-2.02268	0.427729	-4.72889	2.25754e-06	8.50507e-05	protein_coding	AtSTS	stachyose synthase	stachyose synthase
AT3G21300	114.89	-2.01434	0.298966	-6.73767	1.6095e-11	2.3882e-09	protein_coding	AtTRM2a	N/A	RNA methyltransferase family protein
AT5G65380	510.234	-2.01384	0.441282	-4.56361	5.02815e-06	0.000167086	protein_coding	N/A	N/A	MATE efflux family protein
AT1G15380	48.0145	-2.00705	0.405564	-4.94878	7.46805e-07	3.30372e-05	protein_coding	GLYI4	glyoxylase I 4	Lactoylglutathione lyase / glyoxalase I family protein
AT2G01610	1156.32	-2.00196	0.427101	-4.68733	2.76796e-06	0.000100927	protein_coding	N/A	N/A	Plant invertase/pectin methylesterase inhibitor superfamily protein
AT5G31302	23.2317	-2.00154	0.427647	-4.68034	2.86397e-06	0.000103896	transposable_element_gene	N/A	N/A	transposable element gene
AT3G52910	153.173	-1.99716	0.320785	-6.22584	4.78988e-10	5.0666e-08	protein_coding	AtGRF4	growth-regulating factor 4	growth-regulating factor 4
AT2G03505	291.302	-1.99277	0.427283	-4.66382	3.10391e-06	0.000111464	protein_coding	N/A	N/A	Carbohydrate-binding X8 domain superfamily protein
AT4G21230	71.3751	-1.98965	0.458714	-4.33746	1.44136e-05	0.000395854	protein_coding	CRK27	cysteine-rich RLK (RECEPTOR-like protein kinase) 27	cysteine-rich RLK (RECEPTOR-like protein kinase) 27
ATMG00020	50.1996	-1.97847	0.365578	-5.41191	6.23565e-08	3.81817e-06	ribosomal_rna	RRN26	ribosomal RNA26S	N/A
AT1G20690	56.4451	-1.97567	0.45303	-4.36101	1.29462e-05	0.000364456	protein_coding	N/A	N/A	SWI-SNF-related chromatin binding protein
AT3G50840	1439.85	-1.97411	0.310634	-6.3551	2.08296e-10	2.43206e-08	protein_coding	N/A	N/A	Phototropic-responsive NPH3 family protein
AT1G16445	43.5866	-1.97049	0.420548	-4.68553	2.7924e-06	0.000101644	protein_coding	N/A	N/A	S-adenosyl-L-methionine-dependent methyltransferases superfamily protein
AT1G03220	334.158	-1.96075	0.413965	-4.7365	2.17443e-06	8.25239e-05	protein_coding	SAP2	secreted aspartic protease 2	Eukaryotic aspartyl protease family protein
AT3G04770	97.2333	-1.9436	0.351018	-5.53703	3.0764e-08	2.0765e-06	protein_coding	RPSAb	40s ribosomal protein SA B	40s ribosomal protein SA B
AT5G22270	106.937	-1.936	0.311586	-6.21337	5.1859e-10	5.43172e-08	protein_coding	SIED1	Salt-Induced and EIN3/EIL1-Dependent 1	N/A
AT1G79310	23.7012	-1.92107	0.447507	-4.29283	1.76407e-05	0.000470573	protein_coding	AtMC7	metacaspase 7	metacaspase 7
AT1G06160	408.007	-1.92009	0.420109	-4.57045	4.86671e-06	0.00016248	protein_coding	ERF59	ethylene responsive factor 59	octadecanoid-responsive Arabidopsis AP2/ERF 59
AT4G14390	119.061	-1.91292	0.337654	-5.66533	1.46745e-08	1.08055e-06	protein_coding	N/A	N/A	Ankyrin repeat family protein
AT1G68872	62.0623	-1.90186	0.367635	-5.17322	2.30089e-07	1.18465e-05	other_rna	N/A	N/A	N/A
AT1G58190	48.3761	-1.90038	0.356736	-5.32712	9.97803e-08	5.68535e-06	protein_coding	AtRLP9	receptor like protein 9	receptor like protein 9
AT4G25100	41.6292	-1.89737	0.408804	-4.64128	3.46249e-06	0.000122286	protein_coding	ATFSD1	ARABIDOPSIS FE SUPEROXIDE DISMUTASE 1	Fe superoxide dismutase 1
AT3G21770	193.829	-1.89413	0.340805	-5.5578	2.7319e-08	1.9022e-06	protein_coding	N/A	N/A	Peroxidase superfamily protein
AT1G33340	55.3948	-1.89224	0.38697	-4.88988	1.00898e-06	4.31179e-05	protein_coding	PICALM8	N/A	ENTH/ANTH/VHS superfamily protein
AT4G15550	494.75	-1.88983	0.328567	-5.75174	8.83283e-09	6.86295e-07	protein_coding	IAGLU	indole-3-acetate beta-D-glucosyltransferase	indole-3-acetate beta-D-glucosyltransferase
AT1G62180	1687.9	-1.88943	0.302788	-6.24012	4.37233e-10	4.74232e-08	protein_coding	APR2	5'adenylylphosphosulfate reductase 2	5'adenylylphosphosulfate reductase 2
AT4G21760	648.082	-1.88624	0.452458	-4.16886	3.06126e-05	0.000746688	protein_coding	BGLU47	beta-glucosidase 47	beta-glucosidase 47
AT4G38010	38.6374	-1.88376	0.382954	-4.91902	8.69806e-07	3.76218e-05	protein_coding	N/A	N/A	Pentatricopeptide repeat (PPR-like) superfamily protein
AT5G41120	262.249	-1.87573	0.300895	-6.23386	4.55088e-10	4.86193e-08	protein_coding	ELT4	N/A	Esterase/lipase/thioesterase family protein
AT1G76610	115.371	-1.86735	0.301587	-6.19175	5.9501e-10	5.96882e-08	protein_coding	N/A	N/A	Protein of unknown function, DUF617
AT3G51450	307.464	-1.86484	0.287699	-6.48191	9.05683e-11	1.15879e-08	protein_coding	N/A	N/A	Calcium-dependent phosphotriesterase superfamily protein
AT3G26280	800.607	-1.85574	0.393982	-4.71022	2.47456e-06	9.24843e-05	protein_coding	CYP71B4	cytochrome P450, family 71, subfamily B, polypeptide 4	cytochrome P450, family 71, subfamily B, polypeptide 4
AT1G34315	87.0866	-1.84895	0.392549	-4.71011	2.47583e-06	9.24843e-05	protein_coding	N/A	N/A	N/A
AT1G77145	36.487	-1.84383	0.415366	-4.43905	9.03548e-06	0.000266957	protein_coding	N/A	N/A	Protein of unknown function (DUF506)
AT5G52640	674.999	-1.83978	0.389385	-4.72483	2.30311e-06	8.64862e-05	protein_coding	ATHS83	N/A	heat shock protein 90.1
AT1G55850	3409.64	-1.82898	0.282503	-6.4742	9.53163e-11	1.19347e-08	protein_coding	ATCSLE1	N/A	cellulose synthase like E1
AT2G18470	148.871	-1.82373	0.409881	-4.44943	8.61004e-06	0.000258023	protein_coding	AtPERK4	proline-rich extensin-like receptor kinase 4	roline-rich extensin-like receptor kinase 4
AT5G09990	48.0412	-1.81656	0.360843	-5.03422	4.79801e-07	2.23353e-05	protein_coding	PROPEP5	elicitor peptide 5 precursor	elicitor peptide 5 precursor
AT5G19600	126.099	-1.8135	0.448035	-4.04768	5.17288e-05	0.00114183	protein_coding	SULTR3;5	sulfate transporter 3;5	sulfate transporter 3;5
AT3G04720	3386.17	-1.81331	0.346815	-5.22846	1.70925e-07	9.17626e-06	protein_coding	AtPR4	N/A	pathogenesis-related 4
AT3G28917	227.603	-1.80889	0.388001	-4.66208	3.13024e-06	0.000112221	protein_coding	MIF2	mini zinc finger 2	mini zinc finger 2
AT5G38200	114.834	-1.80578	0.365203	-4.94459	7.63035e-07	3.35435e-05	protein_coding	N/A	N/A	Class I glutamine amidotransferase-like superfamily protein
AT1G06640	410.678	-1.80542	0.445056	-4.05662	4.97889e-05	0.00110932	protein_coding	N/A	N/A	2-oxoglutarate (2OG) and Fe(II)-dependent oxygenase superfamily protein
AT1G53480	106.025	-1.79622	0.451215	-3.98086	6.86666e-05	0.00143561	protein_coding	ATMRD1	ARABIDOPSIS MTO 1 RESPONDING DOWN 1	mto 1 responding down 1
AT3G02885	142.716	-1.7934	0.457216	-3.92245	8.76544e-05	0.0017246	protein_coding	GASA5	GAST1 protein homolog 5	GAST1 protein homolog 5
AT4G18360	318.927	-1.78767	0.447884	-3.99136	6.56943e-05	0.00138431	protein_coding	GOX3	glycolate oxidase 3	Aldolase-type TIM barrel family protein
AT1G32350	78.246	-1.78276	0.45874	-3.8862	0.000101824	0.00195128	protein_coding	AOX1D	alternative oxidase 1D	alternative oxidase 1D
AT1G19670	1001.96	-1.77725	0.379589	-4.68204	2.84032e-06	0.000103213	protein_coding	ATCLH1	chlorophyllase 1	chlorophyllase 1
AT5G39030	53.539	-1.77017	0.391835	-4.51763	6.25354e-06	0.000199432	protein_coding	MDS4	MEDOS 4	Protein kinase superfamily protein
AT3G62730	730.786	-1.77015	0.336364	-5.26259	1.42039e-07	7.80194e-06	protein_coding	N/A	N/A	N/A
AT5G39020	137.226	-1.75433	0.394105	-4.45143	8.52999e-06	0.000255984	protein_coding	MDS3	MEDOS 3	Malectin/receptor-like protein kinase family protein
AT1G53490	161.983	-1.74754	0.459155	-3.806	0.000141234	0.00254234	protein_coding	HEI10	homolog of human HEI10 ( Enhancer of cell Invasion No.10)	RING/U-box superfamily protein
AT4G21530	133.482	-1.73551	0.31092	-5.58184	2.37986e-08	1.67272e-06	protein_coding	APC4	anaphase promoting complex 4	Transducin/WD40 repeat-like superfamily protein
AT2G39850	15562.3	-1.71874	0.382532	-4.49306	7.02059e-06	0.000219633	protein_coding	N/A	N/A	Subtilisin-like serine endopeptidase family protein
ATCG01000	146.393	-1.71216	0.276669	-6.18849	6.07435e-10	6.06498e-08	protein_coding	YCF1.1	N/A	Ycf1 protein
AT4G21990	3346.35	-1.70966	0.397069	-4.30569	1.66463e-05	0.000447323	protein_coding	37712	APS reductase 3	APS reductase 3
AT5G49500	144.972	-1.70565	0.445454	-3.829	0.000128664	0.00236757	protein_coding	N/A	N/A	Signal recognition particle, SRP54 subunit protein
AT5G05730	645.576	-1.70488	0.222766	-7.65321	1.96026e-14	4.65388e-12	protein_coding	AMT1	A-METHYL TRYPTOPHAN RESISTANT 1	anthranilate synthase alpha subunit 1
AT4G15248	33.8528	-1.70455	0.459162	-3.71231	0.000205377	0.00344179	protein_coding	BBX30	B-box domain protein 30	B-box type zinc finger family protein
AT2G21450	10.663	-1.69734	0.449384	-3.77703	0.00015871	0.00279568	protein_coding	CHR34	chromatin remodeling 34	chromatin remodeling 34
AT1G77550	407.873	-1.69476	0.217956	-7.77568	7.50423e-15	1.93184e-12	protein_coding	N/A	N/A	tubulin-tyrosine ligases;tubulin-tyrosine ligases
AT5G58390	629.517	-1.69374	0.435008	-3.89359	9.87734e-05	0.00191659	protein_coding	N/A	N/A	Peroxidase superfamily protein
AT5G65210	1527.46	-1.68822	0.256933	-6.57068	5.00862e-11	6.86021e-09	protein_coding	TGA1	TGACG sequence-specific binding protein 1	bZIP transcription factor family protein
AT1G20990	108.957	-1.6867	0.409958	-4.11432	3.88318e-05	0.000912782	protein_coding	N/A	N/A	Cysteine/Histidine-rich C1 domain family protein
AT1G33055	22.5322	-1.6846	0.451285	-3.73291	0.000189283	0.0032252	protein_coding	N/A	N/A	N/A
ATCG00280	1090.17	-1.68422	0.246399	-6.83531	8.1829e-12	1.28562e-09	protein_coding	PSBC	photosystem II reaction center protein C	photosystem II reaction center protein C
AT2G12480	9.68238	-1.67494	0.449076	-3.72974	0.000191678	0.00325103	protein_coding	SCPL43	serine carboxypeptidase-like 43	serine carboxypeptidase-like 43
AT3G50750	233.199	-1.67299	0.37517	-4.45927	8.2238e-06	0.000249245	protein_coding	BEH1	BES1/BZR1 homolog 1	BES1/BZR1 homolog 1
AT5G13490	242.278	-1.66886	0.413269	-4.03819	5.38647e-05	0.00118012	protein_coding	AAC2	ADP/ATP carrier 2	ADP/ATP carrier 2
AT3G52170	259.839	-1.66772	0.261376	-6.38054	1.76469e-10	2.08321e-08	protein_coding	N/A	N/A	DNA binding
AT4G26600	250.703	-1.66517	0.211926	-7.85729	3.92544e-15	1.10362e-12	protein_coding	AtTRM4d	N/A	S-adenosyl-L-methionine-dependent methyltransferases superfamily protein
AT5G59540	1490.38	-1.66315	0.204002	-8.15264	3.56068e-16	1.22711e-13	protein_coding	N/A	N/A	2-oxoglutarate (2OG) and Fe(II)-dependent oxygenase superfamily protein
AT1G06620	118.686	-1.66228	0.459092	-3.62081	0.000293687	0.00454067	protein_coding	N/A	N/A	2-oxoglutarate (2OG) and Fe(II)-dependent oxygenase superfamily protein
AT1G77210	120.953	-1.65897	0.331886	-4.99861	5.77448e-07	2.61405e-05	protein_coding	AtSTP14	sugar transport protein 14	sugar transporter 14
AT4G15210	454.431	-1.65834	0.420483	-3.94389	8.01708e-05	0.00160975	protein_coding	AT-BETA-AMY	N/A	beta-amylase 5
AT5G16030	461.406	-1.6439	0.303899	-5.40936	6.32511e-08	3.86139e-06	protein_coding	N/A	N/A	N/A
AT1G15150	23.5729	-1.64204	0.458121	-3.5843	0.000337981	0.00505718	protein_coding	N/A	N/A	MATE efflux family protein
AT1G80160	102.662	-1.63595	0.437238	-3.74155	0.000182891	0.00313772	protein_coding	GLYI7	glyoxylase I 7	Lactoylglutathione lyase / glyoxalase I family protein
AT4G19560	47.8384	-1.63586	0.386696	-4.23037	2.3331e-05	0.000594176	protein_coding	CYCT1;2	N/A	Cyclin family protein
AT1G76720	820.19	-1.63581	0.330854	-4.94421	7.64528e-07	3.35435e-05	protein_coding	N/A	N/A	eukaryotic translation initiation factor 2 (eIF-2) family protein
AT3G08980	136.851	-1.63431	0.362226	-4.51186	6.42631e-06	0.000204332	protein_coding	N/A	N/A	Peptidase S24/S26A/S26B/S26C family protein
AT1G29465	205.68	-1.63194	0.410238	-3.97802	6.94913e-05	0.00145002	protein_coding	N/A	N/A	N/A
AT3G03480	167.73	-1.63183	0.453526	-3.59809	0.000320562	0.00485547	protein_coding	CHAT	acetyl CoA:(Z)-3-hexen-1-ol acetyltransferase	acetyl CoA:(Z)-3-hexen-1-ol acetyltransferase
AT1G53990	353.172	-1.62934	0.296616	-5.4931	3.94942e-08	2.58065e-06	protein_coding	GLIP3	GDSL-motif lipase 3	GDSL-motif lipase 3
AT5G66960	119.542	-1.62931	0.362271	-4.49748	6.87631e-06	0.000216159	protein_coding	N/A	N/A	Prolyl oligopeptidase family protein
AT3G04960	31.7404	-1.62884	0.425658	-3.82665	0.0001299	0.00238042	protein_coding	N/A	N/A	Domain of unknown function (DUF3444)
AT1G48400	201.91	-1.62381	0.257648	-6.30243	2.93022e-10	3.27801e-08	protein_coding	N/A	N/A	F-box/RNI-like/FBD-like domains-containing protein
AT2G46310	222.82	-1.62349	0.249545	-6.50581	7.72783e-11	1.00073e-08	protein_coding	CRF5	cytokinin response factor 5	cytokinin response factor 5
AT5G47445	57.2639	-1.6228	0.451223	-3.59644	0.000322597	0.00487132	transposable_element_gene	N/A	N/A	transposable element gene
AT3G58000	24.8209	-1.61835	0.426097	-3.79808	0.000145822	0.00260081	protein_coding	N/A	N/A	VQ motif-containing protein
AT3G12580	1098.1	-1.61808	0.378835	-4.2712	1.94422e-05	0.000510974	protein_coding	ATHSP70	ARABIDOPSIS HEAT SHOCK PROTEIN 70	heat shock protein 70
AT3G57770	178.318	-1.61753	0.383428	-4.2186	2.4582e-05	0.000620123	protein_coding	ZRK7	N/A	Protein kinase superfamily protein
AT4G35720	22.0789	-1.61403	0.448256	-3.60069	0.000317376	0.00481998	protein_coding	N/A	N/A	Arabidopsis protein of unknown function (DUF241)
AT1G25220	439.942	-1.60857	0.313746	-5.12697	2.94444e-07	1.45298e-05	protein_coding	ASB1	anthranilate synthase beta subunit 1	anthranilate synthase beta subunit 1
AT1G58340	726.261	-1.6077	0.436551	-3.68272	0.000230762	0.00376676	protein_coding	ABS4	Arabidopsis abnormal shoot4	MATE efflux family protein
AT5G26970	28.4332	-1.606	0.429	-3.74359	0.000181411	0.00311844	protein_coding	N/A	N/A	N/A
AT4G33420	168.746	-1.6056	0.458711	-3.50024	0.000464839	0.0064511	protein_coding	Prx47	Peroxidase 47	Peroxidase superfamily protein
AT3G09020	411.222	-1.60049	0.23345	-6.85581	7.09098e-12	1.13699e-09	protein_coding	N/A	N/A	alpha 1,4-glycosyltransferase family protein
AT1G78780	1742.41	-1.59751	0.250648	-6.37351	1.84745e-10	2.16893e-08	protein_coding	N/A	N/A	pathogenesis-related family protein
AT1G05550	71.3109	-1.59183	0.443337	-3.59056	0.000329963	0.00495803	protein_coding	AtDOA2	DUF295 Organellar A 2	Protein of unknown function (DUF295)
AT3G53370	136.505	-1.58848	0.319011	-4.97939	6.3784e-07	2.86921e-05	protein_coding	N/A	N/A	S1FA-like DNA-binding protein
AT2G28580	28.1503	-1.58778	0.444893	-3.56891	0.000358474	0.00529421	protein_coding	N/A	N/A	Plant protein of unknown function (DUF247)
AT1G77010	29.6554	-1.58656	0.411965	-3.85121	0.000117535	0.00219717	protein_coding	N/A	N/A	Pentatricopeptide repeat (PPR) superfamily protein
AT1G27420	71.6945	-1.58372	0.340057	-4.65722	3.20515e-06	0.000114523	protein_coding	N/A	N/A	Galactose oxidase/kelch repeat superfamily protein
AT1G49310	157.79	-1.5816	0.315122	-5.019	5.19405e-07	2.3867e-05	protein_coding	N/A	N/A	N/A
AT1G71528	313.919	-1.58034	0.308148	-5.12852	2.92033e-07	1.44442e-05	other_rna	N/A	N/A	other RNA
AT4G34138	146.551	-1.58031	0.389526	-4.05702	4.97028e-05	0.00110932	protein_coding	UGT73B1	UDP-glucosyl transferase 73B1	UDP-glucosyl transferase 73B1
AT2G19650	582.077	-1.57427	0.237656	-6.62414	3.49284e-11	4.94248e-09	protein_coding	N/A	N/A	Cysteine/Histidine-rich C1 domain family protein
AT5G18860	491.083	-1.57213	0.33047	-4.75726	1.96234e-06	7.6235e-05	protein_coding	NSH3	nucleoside hydrolase 3	inosine-uridine preferring nucleoside hydrolase family protein
AT2G42280	74.4875	-1.56758	0.34212	-4.58197	4.60608e-06	0.000155725	protein_coding	AKS3	ABA-responsive kinase substrate 3	basic helix-loop-helix (bHLH) DNA-binding superfamily protein
AT1G56165	71.6502	-1.56185	0.38506	-4.05611	4.98974e-05	0.00110967	other_rna	N/A	N/A	other RNA
AT5G08600	26.0003	-1.56063	0.445736	-3.50124	0.000463097	0.00643367	protein_coding	N/A	N/A	U3 ribonucleoprotein (Utp) family protein
AT1G33590	4997.33	-1.55768	0.362058	-4.30228	1.69048e-05	0.000453205	protein_coding	N/A	N/A	Leucine-rich repeat (LRR) family protein
AT3G09790	53.3019	-1.54622	0.385514	-4.01079	6.05171e-05	0.00129696	protein_coding	UBQ8	ubiquitin 8	ubiquitin 8
AT1G62150	34.8957	-1.54302	0.425275	-3.62829	0.000285307	0.00443357	protein_coding	mTERF20	N/A	Mitochondrial transcription termination factor family protein
ATCG01090	51.5648	-1.53963	0.399523	-3.85368	0.000116356	0.00217895	protein_coding	NDHI	N/A	NADPH dehydrogenases
AT3G26170	1251.17	-1.53889	0.281358	-5.46952	4.51251e-08	2.89546e-06	protein_coding	CYP71B19	cytochrome P450, family 71, subfamily B, polypeptide 19	cytochrome P450, family 71, subfamily B, polypeptide 19
AT5G45113	16.5442	-1.53721	0.455306	-3.37622	0.000734892	0.00925851	protein_coding	mTERF35	N/A	mitochondrial transcription termination factor-related / mTERF-related
AT3G18980	483.826	-1.5371	0.347865	-4.41866	9.93128e-06	0.000285724	protein_coding	ETP1	EIN2 targeting protein1	EIN2 targeting protein1
AT1G31835	32.7957	-1.5366	0.444643	-3.4558	0.000548656	0.00734072	protein_coding	N/A	N/A	N/A
AT3G25770	962.995	-1.53579	0.405359	-3.78872	0.000151428	0.00268735	protein_coding	AOC2	allene oxide cyclase 2	allene oxide cyclase 2
AT5G46270	416.724	-1.53573	0.448742	-3.42229	0.000620956	0.00807054	protein_coding	N/A	N/A	Disease resistance protein (TIR-NBS-LRR class) family
AT3G13470	347.822	-1.53465	0.272022	-5.64162	1.68461e-08	1.21605e-06	protein_coding	Cpn60beta2	chaperonin-60beta2	TCP-1/cpn60 chaperonin family protein
AT1G50400	25.8512	-1.53134	0.450666	-3.39796	0.000678902	0.00865519	protein_coding	N/A	N/A	Eukaryotic porin family protein
AT1G44350	215.642	-1.53037	0.322569	-4.74432	2.09204e-06	7.99653e-05	protein_coding	ILL6	IAA-leucine resistant (ILR)-like gene 6	IAA-leucine resistant (ILR)-like gene 6
AT5G15800	27.62	-1.52914	0.456902	-3.34677	0.000817596	0.0100673	protein_coding	AGL2	AGAMOUS-like 2	K-box region and MADS-box transcription factor family protein
AT1G09500	84.8852	-1.52798	0.454893	-3.35898	0.000782298	0.00972406	protein_coding	N/A	N/A	NAD(P)-binding Rossmann-fold superfamily protein
AT4G21410	313.352	-1.52667	0.284862	-5.35934	8.35265e-08	4.85965e-06	protein_coding	CRK29	cysteine-rich RLK (RECEPTOR-like protein kinase) 29	cysteine-rich RLK (RECEPTOR-like protein kinase) 29
AT1G52000	61.9341	-1.52554	0.457752	-3.33269	0.000860118	0.0104898	protein_coding	N/A	N/A	Mannose-binding lectin superfamily protein
AT5G48090	39.7792	-1.52412	0.450082	-3.38632	0.000708356	0.00898246	protein_coding	ELP1	EDM2-like protein1	EDM2-like protein1
AT4G33020	19.4796	-1.52382	0.455471	-3.34559	0.000821086	0.0100828	protein_coding	ATZIP9	N/A	ZIP metal ion transporter family
AT2G32870	2235.49	-1.52353	0.407858	-3.73545	0.000187382	0.00319792	protein_coding	N/A	N/A	TRAF-like family protein
AT1G79160	242.731	-1.5218	0.399795	-3.80645	0.000140976	0.00253983	protein_coding	N/A	N/A	N/A
AT1G10990	365.912	-1.52143	0.302846	-5.02378	5.06635e-07	2.34313e-05	protein_coding	N/A	N/A	N/A
AT1G35112	577.575	-1.52029	0.231076	-6.57917	4.7309e-11	6.56397e-09	transposable_element_gene	SADHU2-1	sadhu non-coding retrotransposon 2-1	transposable element gene
AT1G17860	174.836	-1.51908	0.375431	-4.04621	5.20527e-05	0.00114661	protein_coding	AtKTI5	ARABIDOPSIS THALIANA KUNITZ TRYPSIN INHIBITOR 5	Kunitz family trypsin and protease inhibitor protein
AT5G62370	101.233	-1.51585	0.318254	-4.76302	1.90719e-06	7.44988e-05	protein_coding	N/A	N/A	Tetratricopeptide repeat (TPR)-like superfamily protein
AT5G50400	661.516	-1.51572	0.177012	-8.56281	1.10148e-17	4.44062e-15	protein_coding	ATPAP27	ARABIDOPSIS THALIANA PURPLE ACID PHOSPHATASE 27	purple acid phosphatase 27
ATCG01100	123.845	-1.51543	0.322117	-4.70459	2.54371e-06	9.4103e-05	protein_coding	NDHA	N/A	NADH dehydrogenase family protein
AT2G16650	408.484	-1.51539	0.194085	-7.80787	5.81619e-15	1.59326e-12	protein_coding	PRORP2	proteinaceous RNase P 2	proteinaceous RNase P 2
AT3G15130	45.5193	-1.51505	0.358048	-4.23141	2.32232e-05	0.000592137	protein_coding	N/A	N/A	Tetratricopeptide repeat (TPR)-like superfamily protein
AT1G63180	51.1603	-1.51317	0.358257	-4.22369	2.40333e-05	0.000609156	protein_coding	UGE3	UDP-D-glucose/UDP-D-galactose 4-epimerase 3	UDP-D-glucose/UDP-D-galactose 4-epimerase 3
AT4G18290	169.516	-1.51081	0.38472	-3.92703	8.60003e-05	0.00169831	protein_coding	KAT2	potassium channel in Arabidopsis thaliana 2	potassium channel in Arabidopsis thaliana 2
AT5G55360	114.457	-1.5074	0.313938	-4.80159	1.57412e-06	6.31035e-05	protein_coding	N/A	N/A	MBOAT (membrane bound O-acyl transferase) family protein
AT3G55970	124.819	-1.50582	0.416082	-3.61905	0.000295681	0.0045682	protein_coding	ATJRG21	N/A	jasmonate-regulated gene 21
AT1G17460	334.977	-1.50531	0.259207	-5.80735	6.34683e-09	5.07913e-07	protein_coding	TRFL3	TRF-like 3	TRF-like 3
AT1G13110	1156.57	-1.50434	0.232263	-6.47686	9.36504e-11	1.18404e-08	protein_coding	CYP71B7	cytochrome P450, family 71 subfamily B, polypeptide 7	cytochrome P450, family 71 subfamily B, polypeptide 7
AT4G05040	101.645	-1.50364	0.444948	-3.37936	0.00072656	0.00917518	protein_coding	N/A	N/A	ankyrin repeat family protein
AT1G15870	54.0864	-1.50363	0.452654	-3.32181	0.000894347	0.0107902	protein_coding	N/A	N/A	Mitochondrial glycoprotein family protein
AT5G18790	134.824	-1.50279	0.368454	-4.07863	4.53012e-05	0.00103413	protein_coding	N/A	N/A	Ribosomal protein L33 family protein
AT5G39130	92.8427	-1.50201	0.419993	-3.57628	0.000348516	0.00517135	protein_coding	N/A	N/A	RmlC-like cupins superfamily protein
AT1G33811	50.9759	-1.50032	0.391895	-3.82836	0.000128999	0.00236757	protein_coding	N/A	N/A	GDSL-like Lipase/Acylhydrolase superfamily protein
AT1G02850	1028.21	-1.49827	0.435416	-3.44101	0.000579545	0.00765809	protein_coding	BGLU11	beta glucosidase 11	beta glucosidase 11
AT1G08300	150.603	-1.49564	0.245043	-6.10358	1.03719e-09	9.8496e-08	protein_coding	NVL	NO VEIN-LIKE	no vein-like
AT2G07677	13.7636	-1.49537	0.457112	-3.27133	0.00107043	0.0124034	pseudogene	N/A	N/A	N/A
AT1G24807	97.2494	-1.49368	0.337481	-4.42596	9.60132e-06	0.000277983	protein_coding	N/A	N/A	Glutamine amidotransferase type 1 family protein
AT5G66350	196.01	-1.49058	0.421006	-3.54052	0.000399333	0.0057401	protein_coding	SHI	SHORT INTERNODES	Lateral root primordium (LRP) protein-related
AT3G10200	35.3821	-1.48904	0.399103	-3.73096	0.000190753	0.00324399	protein_coding	N/A	N/A	S-adenosyl-L-methionine-dependent methyltransferases superfamily protein
AT1G07400	19.425	-1.4859	0.459181	-3.23597	0.00121229	0.0135194	protein_coding	HSP17.8	N/A	HSP20-like chaperones superfamily protein
AT3G44660	39.9079	-1.4843	0.457615	-3.24356	0.00118048	0.0132475	protein_coding	HDA10	histone deacetylase 10	histone deacetylase 10
AT1G70850	32.7646	-1.48408	0.45591	-3.2552	0.00113314	0.0128992	protein_coding	MLP34	MLP-like protein 34	MLP-like protein 34
AT1G18410	88.4511	-1.48168	0.322401	-4.59575	4.3119e-06	0.000148361	protein_coding	N/A	N/A	P-loop containing nucleoside triphosphate hydrolases superfamily protein
AT1G78000	130.385	-1.48035	0.441493	-3.35306	0.000799227	0.00988829	protein_coding	SEL1	SELENATE RESISTANT 1	sulfate transporter 1;2
AT1G33110	1094.72	-1.47758	0.366447	-4.03217	5.52632e-05	0.00120491	protein_coding	N/A	N/A	MATE efflux family protein
AT1G08320	102.214	-1.4766	0.350982	-4.20705	2.58728e-05	0.000648854	protein_coding	bZIP21	N/A	bZIP transcription factor family protein
AT2G43920	245.461	-1.47515	0.287769	-5.12615	2.95732e-07	1.45597e-05	protein_coding	ATHOL2	N/A	S-adenosyl-L-methionine-dependent methyltransferases superfamily protein
AT5G59080	108.582	-1.47487	0.387374	-3.80734	0.000140467	0.00253279	protein_coding	N/A	N/A	N/A
AT5G51780	38.7066	-1.47393	0.445175	-3.31089	0.00093	0.0111386	protein_coding	bHLH	N/A	basic helix-loop-helix (bHLH) DNA-binding superfamily protein
AT3G26200	440.564	-1.47385	0.398242	-3.70089	0.000214849	0.00356973	protein_coding	CYP71B22	cytochrome P450, family 71, subfamily B, polypeptide 22	cytochrome P450, family 71, subfamily B, polypeptide 22
AT2G26150	101.105	-1.47359	0.348082	-4.23345	2.30128e-05	0.000589587	protein_coding	ATHSFA2	heat shock transcription factor A2	heat shock transcription factor A2
AT2G30540	20.62	-1.47176	0.437293	-3.3656	0.000763767	0.00956028	protein_coding	ROXY7	N/A	Thioredoxin superfamily protein
AT4G13330	188.507	-1.47024	0.229448	-6.40775	1.47682e-10	1.77276e-08	protein_coding	N/A	N/A	S-adenosyl-L-methionine-dependent methyltransferases superfamily protein
AT3G48350	8.19267	-1.46876	0.441004	-3.33048	0.000866961	0.0105312	protein_coding	CEP3	cysteine endopeptidase 3	Cysteine proteinases superfamily protein
AT1G22470	38.3538	-1.46803	0.380998	-3.85313	0.000116618	0.00218194	protein_coding	N/A	N/A	N/A
AT4G18205	3209.16	-1.46682	0.278133	-5.27381	1.33622e-07	7.41586e-06	protein_coding	AtPUP21	N/A	Nucleotide-sugar transporter family protein
AT2G43375	93.4847	-1.46616	0.318542	-4.60271	4.17037e-06	0.000143955	other_rna	N/A	N/A	other RNA
AT1G75880	181.241	-1.46536	0.375848	-3.8988	9.66704e-05	0.00188198	protein_coding	N/A	N/A	SGNH hydrolase-type esterase superfamily protein
AT5G10180	2427.8	-1.46005	0.436161	-3.34749	0.000815461	0.0100484	protein_coding	AST68	ARABIDOPSIS SULFATE TRANSPORTER 68	slufate transporter 2;1
AT4G37150	144.28	-1.46001	0.322255	-4.53062	5.88097e-06	0.000189817	protein_coding	ATMES9	ARABIDOPSIS THALIANA METHYL ESTERASE 9	methyl esterase 9
AT5G02670	52.0218	-1.45944	0.4583	-3.18446	0.00145027	0.0154939	protein_coding	N/A	N/A	N/A
AT4G00620	379.102	-1.4571	0.273903	-5.31979	1.03889e-07	5.90369e-06	protein_coding	EMB3127	EMBRYO DEFECTIVE 3127	Amino acid dehydrogenase family protein
AT1G71400	76.1207	-1.4571	0.395013	-3.68873	0.000225374	0.00370862	protein_coding	AtRLP12	receptor like protein 12	receptor like protein 12
AT3G18880	8.27789	-1.45562	0.44025	-3.30634	0.000945228	0.0112894	protein_coding	N/A	N/A	Nucleic acid-binding, OB-fold-like protein
AT1G33030	137.915	-1.45495	0.439288	-3.31207	0.000926098	0.0110981	protein_coding	N/A	N/A	O-methyltransferase family protein
AT5G50950	626.365	-1.45414	0.326018	-4.46031	8.1842e-06	0.000248938	protein_coding	FUM2	FUMARASE 2	FUMARASE 2
AT5G33382	57.7682	-1.45388	0.440816	-3.29815	0.000973231	0.0115528	transposable_element_gene	N/A	N/A	transposable element gene
AT1G76090	161.911	-1.45312	0.416962	-3.48502	0.000492101	0.00676481	protein_coding	SMT3	sterol methyltransferase 3	sterol methyltransferase 3
AT3G60390	157.791	-1.45153	0.301334	-4.81702	1.45721e-06	5.91942e-05	protein_coding	HAT3	homeobox-leucine zipper protein 3	homeobox-leucine zipper protein 3
AT3G49320	105.149	-1.44888	0.325832	-4.44672	8.71924e-06	0.000259974	protein_coding	N/A	N/A	Metal-dependent protein hydrolase
AT1G13810	222.935	-1.44839	0.287083	-5.0452	4.5304e-07	2.11818e-05	protein_coding	N/A	N/A	Restriction endonuclease, type II-like superfamily protein
AT4G29760	8.19474	-1.44771	0.439893	-3.29106	0.000998108	0.0117372	protein_coding	HTT4	HEAT-INDUCED TAS1 TARGET 4	N/A
AT1G09480	108.097	-1.44753	0.441537	-3.27838	0.00104405	0.0121505	protein_coding	N/A	N/A	NAD(P)-binding Rossmann-fold superfamily protein
AT3G47420	668.731	-1.44736	0.330262	-4.38245	1.17353e-05	0.000333885	protein_coding	AtG3Pp1	Glycerol-3-phosphate permease 1	phosphate starvation-induced gene 3
AT2G43670	24.8939	-1.44655	0.443157	-3.26418	0.0010978	0.0125923	protein_coding	N/A	N/A	Carbohydrate-binding X8 domain superfamily protein
AT2G19310	161.953	-1.44594	0.458768	-3.15179	0.00162272	0.0168641	protein_coding	HSP18.5	N/A	HSP20-like chaperones superfamily protein
AT1G68238	49.6148	-1.4439	0.432941	-3.3351	0.000852674	0.0104169	protein_coding	N/A	N/A	N/A
AT5G10170	715.324	-1.44147	0.365569	-3.94307	8.04441e-05	0.00161243	protein_coding	ATMIPS3	MYO-INOSITOL-1-PHOSTPATE SYNTHASE 3	myo-inositol-1-phosphate synthase 3
AT1G56650	1050.73	-1.4414	0.457233	-3.15245	0.00161907	0.0168497	protein_coding	ATMYB75	MYB DOMAIN PROTEIN 75	production of anthocyanin pigment 1
AT5G25920	53.1043	-1.44074	0.449036	-3.20852	0.00133419	0.0145372	protein_coding	N/A	N/A	N/A
AT2G07718	27.5877	-1.43936	0.459217	-3.13437	0.00172222	0.0176072	protein_coding	N/A	N/A	Cytochrome b/b6 protein
AT5G60040	359.805	-1.43876	0.194592	-7.39372	1.42776e-13	2.90542e-11	protein_coding	NRPC1	nuclear RNA polymerase C1	nuclear RNA polymerase C1
AT3G16640	42957.7	-1.43856	0.185435	-7.75779	8.64208e-15	2.17241e-12	protein_coding	AtTCTP1	N/A	translationally controlled tumor protein
AT1G06520	29.2776	-1.43439	0.443982	-3.23075	0.00123468	0.0136593	protein_coding	ATGPAT1	GLYCEROL-3-PHOSPHATE sn-2-ACYLTRANSFERASE 1	glycerol-3-phosphate acyltransferase 1
AT2G38760	22.7804	-1.43422	0.43511	-3.29622	0.000979963	0.0115797	protein_coding	ANN3	ANNEXIN 3	annexin 3
AT4G03230	162.325	-1.43418	0.449201	-3.19273	0.00140934	0.0152164	protein_coding	N/A	N/A	S-locus lectin protein kinase family protein
AT1G62760	327.259	-1.43352	0.41669	-3.44025	0.000581168	0.00766605	protein_coding	AtPMEI10	N/A	Plant invertase/pectin methylesterase inhibitor superfamily protein
AT1G52030	20.7527	-1.43062	0.449106	-3.18548	0.00144513	0.015458	protein_coding	F-ATMBP	N/A	myrosinase-binding protein 2
AT3G19390	92.8884	-1.43002	0.458264	-3.12051	0.00180541	0.0183268	protein_coding	N/A	N/A	Granulin repeat cysteine protease family protein
AT3G26932	88.751	-1.42585	0.387078	-3.68362	0.000229941	0.00375623	protein_coding	DRB3	dsRNA-binding protein 3	dsRNA-binding protein 3
AT1G12240	2443.46	-1.42584	0.271697	-5.24792	1.53822e-07	8.39257e-06	protein_coding	ATBETAFRUCT4	N/A	Glycosyl hydrolases family 32 protein
AT4G29700	144.23	-1.42492	0.430895	-3.30689	0.000943367	0.0112797	protein_coding	N/A	N/A	Alkaline-phosphatase-like family protein
AT1G14640	738.763	-1.4244	0.229148	-6.21608	5.09738e-10	5.36531e-08	protein_coding	N/A	N/A	SWAP (Suppressor-of-White-APricot)/surp domain-containing protein
AT4G04830	306.248	-1.42369	0.453564	-3.13889	0.00169589	0.0174128	protein_coding	ATMSRB5	methionine sulfoxide reductase B5	methionine sulfoxide reductase B5
AT5G03285	58.1106	-1.42256	0.45797	-3.10623	0.00189486	0.0189194	other_rna	N/A	N/A	other RNA
AT3G44320	124.263	-1.4224	0.38969	-3.6501	0.000262143	0.0041429	protein_coding	AtNIT3	NITRILASE 3	nitrilase 3
AT4G15500	20.6434	-1.41963	0.448932	-3.16224	0.00156562	0.0163983	protein_coding	UGT84A4	N/A	UDP-Glycosyltransferase superfamily protein
AT1G25083	146.002	-1.41564	0.312207	-4.53429	5.77966e-06	0.000187112	protein_coding	N/A	N/A	Glutamine amidotransferase type 1 family protein
AT3G50825	18.6795	-1.41438	0.458388	-3.08555	0.00203177	0.0199875	small_nucleolar_rna	N/A	N/A	snoRNA
AT2G14800	39.8862	-1.41248	0.36873	-3.83067	0.000127795	0.00235599	protein_coding	N/A	N/A	N/A
AT2G41640	359.825	-1.41094	0.408596	-3.45314	0.000554109	0.00740337	protein_coding	N/A	N/A	Glycosyltransferase family 61 protein
AT1G03360	152.062	-1.40847	0.238302	-5.91044	3.41198e-09	2.88157e-07	protein_coding	ATRRP4	ribosomal RNA processing 4	ribosomal RNA processing 4
AT2G16980	269.234	-1.40764	0.252042	-5.58494	2.33778e-08	1.64856e-06	protein_coding	N/A	N/A	Major facilitator superfamily protein
AT3G27400	76.5571	-1.40594	0.452721	-3.10552	0.00189942	0.0189472	protein_coding	PLL18	N/A	Pectin lyase-like superfamily protein
AT1G68600	2261.36	-1.40535	0.185028	-7.59535	3.06972e-14	7.12943e-12	protein_coding	N/A	N/A	Aluminium activated malate transporter family protein
AT4G05540	147.908	-1.40509	0.327129	-4.29522	1.74522e-05	0.000466733	protein_coding	N/A	N/A	P-loop containing nucleoside triphosphate hydrolases superfamily protein
AT1G13040	84.9831	-1.4049	0.365007	-3.84896	0.000118621	0.00221414	protein_coding	N/A	N/A	Pentatricopeptide repeat (PPR-like) superfamily protein
AT5G10946	45.2715	-1.40461	0.449953	-3.12169	0.00179816	0.0182785	protein_coding	N/A	N/A	N/A
AT1G61400	67.7522	-1.40158	0.364705	-3.84305	0.000121517	0.00226172	protein_coding	N/A	N/A	S-locus lectin protein kinase family protein
AT5G56980	744.608	-1.40059	0.252034	-5.55716	2.74197e-08	1.9022e-06	protein_coding	N/A	N/A	N/A
AT2G29570	76.1446	-1.40003	0.344686	-4.06174	4.87082e-05	0.00109437	protein_coding	ATPCNA2	A. THALIANA PROLIFERATING CELL NUCLEAR ANTIGEN 2	proliferating cell nuclear antigen 2
AT5G55840	224.244	-1.39976	0.311771	-4.4897	7.13232e-06	0.000222658	protein_coding	N/A	N/A	Pentatricopeptide repeat (PPR) superfamily protein
AT4G19530	33.0255	-1.39849	0.432433	-3.234	0.00122069	0.0135822	protein_coding	N/A	N/A	disease resistance protein (TIR-NBS-LRR class) family
AT5G67245	105.503	-1.39796	0.416001	-3.36047	0.000778097	0.00968626	protein_coding	N/A	N/A	N/A
AT1G33770	238.601	-1.39779	0.45263	-3.08814	0.00201414	0.0198415	protein_coding	N/A	N/A	Protein kinase superfamily protein
AT1G22500	157.557	-1.3975	0.344785	-4.05326	5.05085e-05	0.00112068	protein_coding	AtATL15	Arabidopsis thaliana Arabidopsis toxicos en levadura 15	RING/U-box superfamily protein
AT3G44750	353.011	-1.39571	0.242293	-5.7604	8.39141e-09	6.56774e-07	protein_coding	ATHD2A	N/A	histone deacetylase 3
AT5G41660	28.981	-1.39458	0.43245	-3.22483	0.00126048	0.0138778	protein_coding	N/A	N/A	N/A
AT4G36930	605.119	-1.39416	0.439351	-3.17324	0.0015075	0.0159467	protein_coding	SPT	SPATULA	basic helix-loop-helix (bHLH) DNA-binding superfamily protein
AT3G50280	277.709	-1.39368	0.426839	-3.26512	0.00109419	0.01259	protein_coding	N/A	N/A	HXXXD-type acyl-transferase family protein
AT1G78830	1810.65	-1.39272	0.415399	-3.35273	0.000800186	0.00989399	protein_coding	N/A	N/A	Curculin-like (mannose-binding) lectin family protein
AT2G22770	10.2611	-1.39198	0.43557	-3.19577	0.00139458	0.0150647	protein_coding	NAI1	N/A	basic helix-loop-helix (bHLH) DNA-binding superfamily protein
AT5G35926	115.973	-1.39149	0.342846	-4.05865	4.93569e-05	0.00110361	protein_coding	N/A	N/A	Protein with RNI-like/FBD-like domains
AT1G69750	297.193	-1.38979	0.412892	-3.366	0.000762667	0.00955212	protein_coding	ATCOX19-2	A. THALIANA CYTOCHROME C OXIDASE 19-2	cytochrome c oxidase 19-2
AT1G15310	118.844	-1.38872	0.395097	-3.51488	0.000439956	0.00619271	protein_coding	ATHSRP54A	signal recognition particle 54 kDa subunit	signal recognition particle 54 kDa subunit
ATCG00270	2200.45	-1.38824	0.387294	-3.58447	0.000337763	0.00505718	protein_coding	PSBD	photosystem II reaction center protein D	photosystem II reaction center protein D
AT1G47400	74.1455	-1.38735	0.458157	-3.0281	0.00246095	0.0230897	protein_coding	FEP3	FE-UPTAKE-INDUCING PEPTIDE3	N/A
AT2G34000	76.8331	-1.38653	0.452298	-3.06552	0.00217294	0.0210277	protein_coding	ATL99	Arabidopsis TÃ³xicos en Levadura 99	RING/U-box superfamily protein
AT2G22330	56.1681	-1.3855	0.36841	-3.76075	0.000169402	0.00295479	protein_coding	CYP79B3	cytochrome P450, family 79, subfamily B, polypeptide 3	cytochrome P450, family 79, subfamily B, polypeptide 3
AT5G52740	473.374	-1.38539	0.402908	-3.43847	0.000585019	0.0077089	protein_coding	N/A	N/A	Copper transport protein family
AT1G24909	146.939	-1.38539	0.317951	-4.35724	1.31715e-05	0.000368372	protein_coding	N/A	N/A	Glutamine amidotransferase type 1 family protein
AT1G18980	272.263	-1.38496	0.42412	-3.26548	0.00109278	0.01259	protein_coding	N/A	N/A	RmlC-like cupins superfamily protein
ATCG00480	10377.9	-1.38487	0.311444	-4.4466	8.72381e-06	0.000259974	protein_coding	AthCF1beta	N/A	ATP synthase subunit beta
AT1G11130	421.125	-1.38342	0.236716	-5.84421	5.08967e-09	4.19888e-07	protein_coding	SCM	SCRAMBLED	Leucine-rich repeat protein kinase family protein
AT4G20820	75.24	-1.38329	0.390074	-3.54624	0.000390773	0.00566078	protein_coding	AtBBE18	N/A	FAD-binding Berberine family protein
AT4G21440	200.379	-1.38328	0.42613	-3.24614	0.00116981	0.0131693	protein_coding	ATM4	A. THALIANA MYB 4	MYB-like 102
AT1G71140	117.573	-1.38265	0.391126	-3.53503	0.000407722	0.00580787	protein_coding	DTX14	Protein DETOXIFICATION 14	MATE efflux family protein
AT2G28630	195.556	-1.38194	0.459262	-3.00905	0.00262065	0.024136	protein_coding	KCS12	3-ketoacyl-CoA synthase 12	3-ketoacyl-CoA synthase 12
AT5G27130	19.4442	-1.38174	0.459156	-3.00931	0.00261841	0.0241257	protein_coding	AGL39	AGAMOUS-like 39	AGAMOUS-like 39
AT3G23940	387.876	-1.38162	0.258904	-5.33643	9.4795e-08	5.43025e-06	protein_coding	DHAD	Dihydroxyacid dehydratase	dehydratase family
AT3G27831	7.94788	-1.37726	0.436066	-3.15837	0.00158655	0.0165801	protein_coding	N/A	N/A	Gamma-thionin family protein
AT3G56275	264.864	-1.37633	0.263775	-5.21783	1.81034e-07	9.62227e-06	pseudogene	N/A	N/A	N/A
AT2G37130	1047.65	-1.376	0.387816	-3.54809	0.000388038	0.00563261	protein_coding	N/A	N/A	Peroxidase superfamily protein
AT5G40730	109.009	-1.3757	0.35479	-3.87751	0.00010553	0.00200789	protein_coding	AGP24	arabinogalactan protein 24	arabinogalactan protein 24
AT5G24206	37.62	-1.37568	0.430957	-3.19215	0.00141218	0.0152394	other_rna	N/A	N/A	other RNA
AT5G62040	65.7871	-1.37178	0.345111	-3.97489	7.04112e-05	0.00146208	protein_coding	BFT	brother of FT and TFL1	PEBP (phosphatidylethanolamine-binding protein) family protein
AT1G22370	12.7674	-1.37144	0.447285	-3.06614	0.00216844	0.0210081	protein_coding	AtUGT85A5	UDP-glucosyl transferase 85A5	UDP-glucosyl transferase 85A5
AT3G53900	98.085	-1.37031	0.269428	-5.08598	3.65723e-07	1.76397e-05	protein_coding	PYRR	PYRIMIDINE R	uracil phosphoribosyltransferase
AT4G27010	546.232	-1.36879	0.275742	-4.96403	6.90461e-07	3.08642e-05	protein_coding	EMB2788	EMBRYO DEFECTIVE 2788	N/A
AT1G15550	145.646	-1.3675	0.44238	-3.09124	0.00199321	0.0196452	protein_coding	ATGA3OX1	ARABIDOPSIS THALIANA GIBBERELLIN 3 BETA-HYDROXYLASE 1	gibberellin 3-oxidase 1
AT2G47780	58.5253	-1.36442	0.396537	-3.44084	0.000579908	0.00765815	protein_coding	LDAP2	LD-associated protein 2	Rubber elongation factor protein (REF)
AT1G76600	265.409	-1.36428	0.39513	-3.45273	0.000554934	0.00740617	protein_coding	N/A	N/A	N/A
AT1G47813	9.09107	-1.36374	0.4345	-3.13864	0.00169732	0.0174192	protein_coding	N/A	N/A	N/A
AT4G27852	71.2919	-1.36254	0.346774	-3.92919	8.52331e-05	0.00168627	other_rna	N/A	N/A	N/A
AT3G29775	76.6143	-1.36231	0.437308	-3.11522	0.00183808	0.0185606	transposable_element_gene	N/A	N/A	transposable element gene
AT3G16400	344.33	-1.3609	0.296314	-4.59278	4.3739e-06	0.000150252	protein_coding	ATMLP-470	MYROSINASE-BINDING PROTEIN-LIKE PROTEIN-470	nitrile specifier protein 1
AT2G05540	10.5471	-1.35859	0.449418	-3.023	0.00250278	0.0233724	protein_coding	N/A	N/A	Glycine-rich protein family
AT4G27860	277.024	-1.35784	0.281179	-4.82911	1.37148e-06	5.62465e-05	protein_coding	MEB1	MEMBRANE OF ER BODY 1	vacuolar iron transporter (VIT) family protein
AT2G32179	17.5466	-1.35734	0.438418	-3.096	0.00196153	0.0194577	other_rna	N/A	N/A	other RNA
AT3G25760	41.2223	-1.35716	0.428389	-3.16807	0.00153457	0.0161444	protein_coding	AOC1	allene oxide cyclase 1	allene oxide cyclase 1
AT2G15440	136.046	-1.35557	0.350683	-3.86553	0.00011085	0.00209426	protein_coding	N/A	N/A	Protein of unknown function (DUF579)
AT2G11240	77.6979	-1.35519	0.45866	-2.95467	0.00313	0.027762	transposable_element_gene	N/A	N/A	transposable element gene
AT3G26450	305.486	-1.35493	0.390819	-3.46691	0.000526474	0.00711523	protein_coding	N/A	N/A	Polyketide cyclase/dehydrase and lipid transport superfamily protein
AT3G04290	1167.4	-1.3549	0.338878	-3.9982	6.38256e-05	0.00135698	protein_coding	ATLTL1	N/A	Li-tolerant lipase 1
AT4G32980	66.1563	-1.3536	0.340824	-3.97155	7.14068e-05	0.00147701	protein_coding	ATH1	homeobox gene 1	homeobox gene 1
AT5G09530	18.1206	-1.35173	0.453172	-2.98283	0.00285599	0.025912	protein_coding	PELPK1	Pro-Glu-Leu|Ile|Val-Pro-Lys 1	hydroxyproline-rich glycoprotein family protein
AT1G64220	14.1676	-1.34973	0.45513	-2.9656	0.00302097	0.027008	protein_coding	TOM7-2	translocase of outer membrane 7 kDa subunit 2	translocase of outer membrane 7 kDa subunit 2
AT2G29420	632.638	-1.34955	0.40651	-3.31983	0.000900711	0.0108479	protein_coding	ATGSTU7	glutathione S-transferase tau 7	glutathione S-transferase tau 7
AT5G39790	173.275	-1.3478	0.369702	-3.64564	0.000266724	0.00420598	protein_coding	PTST	Protein targeting to starch	5'-AMP-activated protein kinase-related
AT1G68670	912.801	-1.3455	0.300099	-4.48351	7.34269e-06	0.000226752	protein_coding	HHO2	N/A	myb-like transcription factor family protein
AT4G18490	127.333	-1.34442	0.309446	-4.3446	1.3953e-05	0.000385685	protein_coding	N/A	N/A	N/A
AT1G63350	27.2125	-1.34407	0.43224	-3.10954	0.00187376	0.0187614	protein_coding	N/A	N/A	Disease resistance protein (CC-NBS-LRR class) family
AT2G16570	118.741	-1.34314	0.411482	-3.26415	0.00109793	0.0125923	protein_coding	ASE1	GLN phosphoribosyl pyrophosphate amidotransferase 1	GLN phosphoribosyl pyrophosphate amidotransferase 1
AT1G67650	149.805	-1.3426	0.414671	-3.23774	0.0012048	0.0134572	protein_coding	N/A	N/A	SRP72 RNA-binding domain
AT3G03190	701.499	-1.34164	0.363178	-3.69415	0.000220624	0.00364585	protein_coding	ATGSTF11	glutathione S-transferase F11	glutathione S-transferase F11
AT1G04770	740.954	-1.33864	0.293473	-4.56136	5.08232e-06	0.000168102	protein_coding	SDI2	Sulfur Deficiency Induced 2	Tetratricopeptide repeat (TPR)-like superfamily protein
AT4G21400	269.458	-1.33793	0.280847	-4.76392	1.89863e-06	7.44369e-05	protein_coding	CRK28	cysteine-rich RLK (RECEPTOR-like protein kinase) 28	cysteine-rich RLK (RECEPTOR-like protein kinase) 28
AT3G20470	325.892	-1.33723	0.427446	-3.12842	0.00175752	0.0179336	protein_coding	ATGRP-5	N/A	glycine-rich protein 5
AT3G48500	691.869	-1.337	0.161318	-8.28797	1.15193e-16	4.24367e-14	protein_coding	PDE312	PIGMENT DEFECTIVE 312	Nucleic acid-binding, OB-fold-like protein
AT4G18197	1633.4	-1.33606	0.28095	-4.75549	1.97961e-06	7.66275e-05	protein_coding	ATPUP7	ARABIDOPSIS THALIANA PURINE PERMEASE 7	purine permease 7
AT1G62670	88.8399	-1.33556	0.363051	-3.6787	0.000234425	0.0038178	protein_coding	RPF2	rna processing factor 2	rna processing factor 2
AT2G22420	78.1135	-1.33478	0.306223	-4.35887	1.30736e-05	0.000366224	protein_coding	PRX17	N/A	Peroxidase superfamily protein
AT1G17380	205.635	-1.33261	0.386264	-3.44999	0.000560603	0.00746319	protein_coding	JAZ5	jasmonate-zim-domain protein 5	jasmonate-zim-domain protein 5
AT1G15300	84.2572	-1.33235	0.388792	-3.42689	0.000610539	0.00796908	transposable_element_gene	CYTOSLEEPER	CYTOSLEEPER	transposable element gene
AT3G28200	325.067	-1.3319	0.322437	-4.13075	3.61586e-05	0.000863241	protein_coding	N/A	N/A	Peroxidase superfamily protein
AT1G31580	3973.66	-1.3316	0.448553	-2.96866	0.00299098	0.0268635	protein_coding	CXC750	N/A	ECS1
AT3G08860	44.8203	-1.33101	0.456384	-2.91642	0.00354073	0.0302498	protein_coding	PYD4	PYRIMIDINE 4	PYRIMIDINE 4
AT5G59680	85.5825	-1.331	0.412761	-3.22464	0.00126132	0.0138778	protein_coding	N/A	N/A	Leucine-rich repeat protein kinase family protein
AT2G07706	19.7159	-1.33048	0.436858	-3.04557	0.0023224	0.0220952	protein_coding	N/A	N/A	N/A
AT1G25155	146.511	-1.32955	0.324295	-4.09983	4.13461e-05	0.000961309	protein_coding	N/A	N/A	Glutamine amidotransferase type 1 family protein
AT1G55020	729.263	-1.32821	0.364614	-3.64278	0.000269706	0.00423189	protein_coding	ATLOX1	ARABIDOPSIS LIPOXYGENASE 1	lipoxygenase 1
AT5G25450	42.8844	-1.32777	0.417705	-3.17873	0.00147922	0.0157246	protein_coding	N/A	N/A	Cytochrome bd ubiquinol oxidase, 14kDa subunit
AT4G23060	21.2132	-1.32491	0.459172	-2.88542	0.00390891	0.0324861	protein_coding	IQD22	IQ-domain 22	IQ-domain 22
AT3G25950	14.4865	-1.32326	0.457738	-2.89087	0.00384178	0.0320403	protein_coding	N/A	N/A	TRAM, LAG1 and CLN8 (TLC) lipid-sensing domain containing protein
AT3G24140	660.821	-1.3229	0.306327	-4.31858	1.57039e-05	0.000426361	protein_coding	FMA	FAMA	basic helix-loop-helix (bHLH) DNA-binding superfamily protein
AT2G28210	63.7578	-1.32244	0.451347	-2.92998	0.00338987	0.029357	protein_coding	ACA2	alpha carbonic anhydrase 2	alpha carbonic anhydrase 2
AT3G57600	35.9714	-1.32196	0.438076	-3.01765	0.00254745	0.0236145	protein_coding	N/A	N/A	Integrase-type DNA-binding superfamily protein
AT3G59270	19.3002	-1.32165	0.447541	-2.95313	0.00314566	0.0278564	protein_coding	N/A	N/A	FBD-like domain family protein
AT1G62660	812.06	-1.31991	0.318367	-4.14588	3.38508e-05	0.000813599	protein_coding	VI1	VACUOLAR INVERTASE 1	Glycosyl hydrolases family 32 protein
AT1G62540	343.464	-1.31905	0.42888	-3.07558	0.00210094	0.0205544	protein_coding	FMO GS-OX2	flavin-monooxygenase glucosinolate S-oxygenase 2	flavin-monooxygenase glucosinolate S-oxygenase 2
AT3G52670	22.7837	-1.31809	0.455755	-2.89209	0.00382684	0.0319907	protein_coding	N/A	N/A	FBD, F-box, Skp2-like and Leucine Rich Repeat domains containing protein
AT4G23670	2365.93	-1.31793	0.32554	-4.04843	5.15614e-05	0.00113931	protein_coding	N/A	N/A	Polyketide cyclase/dehydrase and lipid transport superfamily protein
AT3G22460	506.758	-1.31713	0.395214	-3.33269	0.000860096	0.0104898	protein_coding	OASA2	O-acetylserine (thiol) lyase (OAS-TL) isoform A2	O-acetylserine (thiol) lyase (OAS-TL) isoform A2
AT2G20635	70.5455	-1.3171	0.355476	-3.70518	0.000211243	0.00351755	protein_coding	N/A	N/A	ATP binding;protein kinases;protein serine/threonine kinases
AT1G70020	21.5932	-1.31663	0.455367	-2.89136	0.00383577	0.0320027	protein_coding	N/A	N/A	Protein of unknown function (DUF1163)
AT5G05630	39.3999	-1.31638	0.430441	-3.05822	0.00222656	0.0214012	protein_coding	LAT1	L-Amino acid Transporter1	Amino acid permease family protein
AT3G13580	3362.33	-1.31612	0.158759	-8.29004	1.13213e-16	4.24367e-14	protein_coding	N/A	N/A	Ribosomal protein L30/L7 family protein
AT1G67750	677.848	-1.31573	0.450549	-2.92028	0.00349721	0.0299619	protein_coding	N/A	N/A	Pectate lyase family protein
AT3G61810	58.4613	-1.31499	0.405583	-3.24222	0.00118603	0.0133029	protein_coding	N/A	N/A	Glycosyl hydrolase family 17 protein
AT1G61440	27.0087	-1.31492	0.427888	-3.07306	0.00211877	0.020691	protein_coding	N/A	N/A	S-locus lectin protein kinase family protein
AT4G26260	127.539	-1.31339	0.292148	-4.49564	6.93603e-06	0.000217305	protein_coding	MIOX4	myo-inositol oxygenase 4	myo-inositol oxygenase 4
AT5G06870	227.79	-1.31235	0.384652	-3.41179	0.000645387	0.00833232	protein_coding	ATPGIP2	ARABIDOPSIS POLYGALACTURONASE INHIBITING PROTEIN 2	polygalacturonase inhibiting protein 2
AT5G65590	188.773	-1.31231	0.341711	-3.84041	0.000122828	0.00227948	protein_coding	SCAP1	STOMATAL CARPENTER 1	Dof-type zinc finger DNA-binding family protein
AT5G67410	29.6739	-1.30793	0.421107	-3.10592	0.00189685	0.0189304	protein_coding	N/A	N/A	N/A
AT4G18330	23.9078	-1.30622	0.455559	-2.86728	0.00414011	0.034064	protein_coding	N/A	N/A	Translation elongation factor EF1A/initiation factor IF2gamma family protein
AT5G18170	1101.69	-1.30533	0.189165	-6.90049	5.18227e-12	8.78805e-10	protein_coding	GDH1	glutamate dehydrogenase 1	glutamate dehydrogenase 1
AT3G05110	14.7264	-1.30213	0.455602	-2.85805	0.00426257	0.0348026	protein_coding	N/A	N/A	Domain of unknown function (DUF3444)
AT2G39681	608.401	-1.3018	0.34095	-3.81814	0.000134459	0.00245135	other_rna	TAS2	trans-acting siRNA2	TAS2; other RNA
AT3G12220	272.922	-1.29957	0.448792	-2.89571	0.00378304	0.0317113	protein_coding	scpl16	serine carboxypeptidase-like 16	serine carboxypeptidase-like 16
AT5G19120	275.401	-1.29648	0.458939	-2.82495	0.0047288	0.0376875	protein_coding	N/A	N/A	Eukaryotic aspartyl protease family protein
AT2G44380	8.79112	-1.29537	0.454523	-2.84995	0.00437258	0.0354569	protein_coding	N/A	N/A	Cysteine/Histidine-rich C1 domain family protein
AT4G16740	57.8411	-1.29508	0.458311	-2.82577	0.00471673	0.0376194	protein_coding	ATTPS03	terpene synthase 03	terpene synthase 03
AT1G29418	357.373	-1.29497	0.383199	-3.37937	0.000726528	0.00917518	protein_coding	N/A	N/A	N/A
AT4G12600	738.756	-1.29399	0.184351	-7.01917	2.23185e-12	3.94115e-10	protein_coding	N/A	N/A	Ribosomal protein L7Ae/L30e/S12e/Gadd45 family protein
AT4G39361	27.4287	-1.29247	0.418108	-3.09123	0.0019933	0.0196452	small_nucleolar_rna	N/A	N/A	snoRNA
AT4G19191	40.2355	-1.29196	0.393179	-3.28592	0.0010165	0.0119011	protein_coding	N/A	N/A	Tetratricopeptide repeat (TPR)-like superfamily protein
AT2G02350	42.2582	-1.29174	0.418405	-3.08729	0.00201991	0.0198891	protein_coding	AtPP2-B9	Phloem protein 2-B9	SKP1 interacting partner 3
AT4G11521	64.0227	-1.29171	0.402432	-3.20976	0.00132845	0.014493	protein_coding	N/A	N/A	Receptor-like protein kinase-related family protein
AT1G27540	1525.97	-1.29051	0.404946	-3.18687	0.00143822	0.0154347	protein_coding	AtFDB2	F-Box/DUF295 Brassiceae-specific 2	Protein of unknown function (DUF295)
AT1G03850	28.1748	-1.28822	0.410839	-3.13557	0.00171518	0.0175602	protein_coding	ATGRXS13	glutaredoxin 13	Glutaredoxin family protein
AT1G14300	528.164	-1.28444	0.197734	-6.49582	8.25846e-11	1.063e-08	protein_coding	N/A	N/A	ARM repeat superfamily protein
AT1G45201	2853.14	-1.28437	0.325466	-3.94625	7.93855e-05	0.00160022	protein_coding	ATTLL1	ARABIDOPSIS THALIANA TRIACYLGLYCEROL LIPASE-LIKE 1	triacylglycerol lipase-like 1
AT2G30766	46.7932	-1.28385	0.45461	-2.82406	0.00474192	0.037736	protein_coding	FEP1	FE-UPTAKE-INDUCING PEPTIDE1	N/A
AT4G03060	23688.1	-1.28328	0.429651	-2.9868	0.00281913	0.0256434	pseudogene	AOP2	alkenyl hydroxalkyl producing 2	AOP2 (ALKENYL HYDROXALKYL PRODUCING 2); oxidoreductase, acting on paired donors, with incorporation or reduction of molecular oxygen, 2-oxoglutarate as one donor, and incorporation of one atom each of oxygen into both donors
AT5G01250	23.2064	-1.28286	0.455966	-2.8135	0.0049005	0.0387125	protein_coding	N/A	N/A	alpha 1,4-glycosyltransferase family protein
AT5G61880	224.87	-1.28231	0.355442	-3.60764	0.000308993	0.00473025	protein_coding	AtPAM16L	N/A	Protein Transporter, Pam16
AT3G23570	866.821	-1.28174	0.285863	-4.48375	7.3343e-06	0.000226752	protein_coding	N/A	N/A	alpha/beta-Hydrolases superfamily protein
AT1G23200	553.166	-1.2812	0.438474	-2.92196	0.00347836	0.0298482	protein_coding	HMS	HIGHLY METHYL ESTERIFIED SEEDS	Plant invertase/pectin methylesterase inhibitor superfamily
AT3G43930	229.514	-1.28072	0.405348	-3.15956	0.00158009	0.0165274	protein_coding	N/A	N/A	BRCT domain-containing DNA repair protein
AT5G19300	283.173	-1.28004	0.238682	-5.36296	8.18711e-08	4.79271e-06	protein_coding	N/A	N/A	N/A
AT5G57520	969.878	-1.27971	0.354877	-3.60607	0.000310871	0.00475474	protein_coding	ATZFP2	ZINC FINGER PROTEIN 2	zinc finger protein 2
AT3G49410	23.7455	-1.2796	0.456277	-2.80444	0.00504047	0.0395556	protein_coding	N/A	N/A	Transcription factor IIIC, subunit 5
AT2G18650	39.2055	-1.27935	0.385953	-3.31478	0.000917158	0.0110157	protein_coding	ATL49	Arabidopsis TÃ³xicos en Levadura 49	RING/U-box superfamily protein
AT4G21300	59.2012	-1.27859	0.320783	-3.98583	6.72442e-05	0.00141002	protein_coding	AtDEK36	N/A	Tetratricopeptide repeat (TPR)-like superfamily protein
ATMG01390	202.839	-1.27819	0.404551	-3.15953	0.00158026	0.0165274	ribosomal_rna	RRN18	N/A	N/A
AT5G63590	35.3547	-1.2781	0.424003	-3.01436	0.00257519	0.0238303	protein_coding	ATFLS3	N/A	flavonol synthase 3
AT3G53360	102.586	-1.27528	0.303575	-4.20086	2.65899e-05	0.000664498	protein_coding	N/A	N/A	Tetratricopeptide repeat (TPR)-like superfamily protein
AT3G06730	362.525	-1.27475	0.234106	-5.44518	5.17527e-08	3.26195e-06	protein_coding	PAP10	N/A	Thioredoxin z
AT1G23150	93.1469	-1.27448	0.375549	-3.39364	0.000689703	0.00878241	protein_coding	N/A	N/A	N/A
AT3G50660	162.405	-1.27376	0.370938	-3.43389	0.000594983	0.00779939	protein_coding	AtDWF4	N/A	Cytochrome P450 superfamily protein
AT1G70830	17522.1	-1.27308	0.455737	-2.79346	0.00521476	0.0405915	protein_coding	MLP28	MLP-like protein 28	MLP-like protein 28
AT4G00955	96.8201	-1.27162	0.420932	-3.02096	0.00251979	0.0234803	protein_coding	N/A	N/A	N/A
AT1G13800	41.7446	-1.27133	0.407593	-3.11912	0.00181394	0.0183951	protein_coding	FAC19	embryonic factor 19	Tetratricopeptide repeat (TPR)-like superfamily protein
AT5G05430	27.5382	-1.27116	0.450264	-2.82315	0.0047554	0.0377922	protein_coding	N/A	N/A	RNA-binding protein
AT1G17240	28.3775	-1.27092	0.454248	-2.79786	0.0051442	0.0401309	protein_coding	AtRLP2	receptor like protein 2	receptor like protein 2
AT4G15160	24.4473	-1.26969	0.451555	-2.81182	0.0049262	0.038855	protein_coding	PAC2	N/A	Bifunctional inhibitor/lipid-transfer protein/seed storage 2S albumin superfamily protein
AT2G24680	35.7483	-1.26952	0.419422	-3.02683	0.00247132	0.0231498	protein_coding	N/A	N/A	transcriptional factor B3 family protein
AT1G22360	48.9367	-1.26739	0.457462	-2.77048	0.00559735	0.0427749	protein_coding	AtUGT85A2	UDP-glucosyl transferase 85A2	UDP-glucosyl transferase 85A2
AT4G17220	6674.49	-1.2672	0.380352	-3.33165	0.000863323	0.0105109	protein_coding	ATMAP70-5	microtubule-associated proteins 70-5	microtubule-associated proteins 70-5
AT2G23620	231.121	-1.26635	0.252197	-5.02127	5.13298e-07	2.3669e-05	protein_coding	ATMES1	ARABIDOPSIS THALIANA METHYL ESTERASE 1	methyl esterase 1
AT1G32920	201.785	-1.26554	0.320026	-3.95449	7.66966e-05	0.00156521	protein_coding	N/A	N/A	N/A
AT4G20090	133.934	-1.26503	0.279553	-4.52519	6.03422e-06	0.000193885	protein_coding	EMB1025	embryo defective 1025	Pentatricopeptide repeat (PPR) superfamily protein
AT1G27580	794.591	-1.26423	0.427486	-2.95735	0.00310295	0.0276023	protein_coding	AtFDB4	F-Box/DUF295 Brassiceae-specific 4	Protein of unknown function (DUF295)
AT5G39840	268.726	-1.26381	0.204932	-6.16697	6.96126e-10	6.88617e-08	protein_coding	N/A	N/A	ATP-dependent RNA helicase, mitochondrial, putative
AT1G37130	17054.6	-1.26375	0.30914	-4.08796	4.35177e-05	0.00100199	protein_coding	ATNR2	ARABIDOPSIS NITRATE REDUCTASE 2	nitrate reductase 2
AT2G16380	120.689	-1.26205	0.287113	-4.39567	1.10432e-05	0.000316299	protein_coding	N/A	N/A	Sec14p-like phosphatidylinositol transfer family protein
AT1G74430	149.599	-1.26189	0.353239	-3.57233	0.000353816	0.00523545	protein_coding	ATMYB95	ARABIDOPSIS THALIANA MYB DOMAIN PROTEIN 95	myb domain protein 95
AT1G52410	1014.43	-1.26182	0.283832	-4.44565	8.76283e-06	0.000260773	protein_coding	AtTSA1	N/A	TSK-associating protein 1
AT5G04220	246.841	-1.26066	0.259878	-4.85098	1.22853e-06	5.11697e-05	protein_coding	ATSYTC	N/A	Calcium-dependent lipid-binding (CaLB domain) family protein
AT1G45616	21.4648	-1.26043	0.457493	-2.75508	0.00586773	0.0442868	protein_coding	AtRLP6	receptor like protein 6	receptor like protein 6
AT3G20660	39.1114	-1.26031	0.369424	-3.41156	0.000645914	0.00833408	protein_coding	AtOCT4	organic cation/carnitine transporter4	organic cation/carnitine transporter4
AT1G68930	34.7131	-1.26028	0.404403	-3.11639	0.00183079	0.0185133	protein_coding	N/A	N/A	pentatricopeptide (PPR) repeat-containing protein
AT1G68990	922.251	-1.26007	0.234505	-5.37332	7.73002e-08	4.60076e-06	protein_coding	MGP3	male gametophyte defective 3	male gametophyte defective 3
AT1G02640	809.175	-1.25942	0.439827	-2.86343	0.00419079	0.0343609	protein_coding	ATBXL2	BETA-XYLOSIDASE 2	beta-xylosidase 2
AT3G02832	29.549	-1.25866	0.441454	-2.85118	0.00435574	0.0353606	other_rna	N/A	N/A	N/A
AT3G13880	83.5414	-1.25852	0.311241	-4.04355	5.2648e-05	0.00115615	protein_coding	OTP72	Organelle transcript processing 72	Tetratricopeptide repeat (TPR)-like superfamily protein
AT1G61410	18.0054	-1.25834	0.431868	-2.91371	0.00357166	0.0305019	protein_coding	N/A	N/A	DNA double-strand break repair and VJ recombination XRCC4
AT4G39780	144.153	-1.25788	0.400332	-3.1421	0.00167741	0.0172729	protein_coding	N/A	N/A	Integrase-type DNA-binding superfamily protein
AT3G06320	178.792	-1.25777	0.249976	-5.03155	4.86521e-07	2.25499e-05	protein_coding	N/A	N/A	Ribosomal protein L33 family protein
AT5G21150	6.90661	-1.25747	0.429007	-2.93112	0.00337739	0.0292995	protein_coding	AGO9	ARGONAUTE 9	Argonaute family protein
AT3G14820	17.1836	-1.25456	0.424943	-2.95229	0.00315422	0.0278842	protein_coding	N/A	N/A	GDSL-like Lipase/Acylhydrolase superfamily protein
AT2G41150	109.495	-1.25285	0.363111	-3.45032	0.000559918	0.00746319	protein_coding	N/A	N/A	N/A
AT1G62440	82.6426	-1.25044	0.329138	-3.79916	0.00014519	0.00259245	protein_coding	LRX2	leucine-rich repeat/extensin 2	leucine-rich repeat/extensin 2
AT1G27410	288.11	-1.24988	0.246688	-5.06665	4.04884e-07	1.93538e-05	protein_coding	N/A	N/A	DNA repair metallo-beta-lactamase family protein
AT3G59510	15.4016	-1.24873	0.459265	-2.71897	0.00654856	0.0479681	protein_coding	N/A	N/A	Leucine-rich repeat (LRR) family protein
AT3G11150	68.0604	-1.24865	0.355539	-3.512	0.000444747	0.00624255	protein_coding	N/A	N/A	2-oxoglutarate (2OG) and Fe(II)-dependent oxygenase superfamily protein
AT1G35115	56.458	-1.24583	0.433708	-2.87252	0.0040721	0.0335811	transposable_element_gene	N/A	N/A	transposable element gene
AT5G28770	908.547	-1.24396	0.302338	-4.11447	3.8807e-05	0.000912782	protein_coding	AtbZIP63	Arabidopsis thaliana basic leucine zipper 63	bZIP transcription factor family protein
AT2G02955	232.668	-1.24316	0.314701	-3.95028	7.80588e-05	0.00158695	protein_coding	CCG	CENTRAL CELL GUIDANCE	maternal effect embryo arrest 12
AT2G20180	630.536	-1.2423	0.239291	-5.19158	2.08514e-07	1.08402e-05	protein_coding	PIF1	PHY-INTERACTING FACTOR 1	phytochrome interacting factor 3-like 5
AT4G10150	17.7139	-1.24063	0.457226	-2.71338	0.0066601	0.0485853	protein_coding	ATL07	Arabidopsis TÃ³xicos en Levadura 7	RING/U-box superfamily protein
AT3G12520	684.246	-1.24032	0.224767	-5.51823	3.42429e-08	2.27226e-06	protein_coding	SULTR4;2	sulfate transporter 4;2	sulfate transporter 4;2
AT3G44310	31185.5	-1.2398	0.199736	-6.20719	5.39412e-10	5.56793e-08	protein_coding	ATNIT1	A. THALIANA NITRILASE 1	nitrilase 1
AT1G45110	47.7594	-1.2392	0.362887	-3.41482	0.000638234	0.00825493	protein_coding	N/A	N/A	Tetrapyrrole (Corrin/Porphyrin) Methylases
AT1G07600	824.886	-1.23746	0.392847	-3.14997	0.00163288	0.0169418	protein_coding	ATMT-2	METALLOTHIONEIN 2	metallothionein 1A
AT1G48460	225.159	-1.23668	0.278979	-4.43286	9.29923e-06	0.000271073	protein_coding	N/A	N/A	N/A
AT1G14280	162.817	-1.23509	0.253652	-4.86924	1.1203e-06	4.7307e-05	protein_coding	PKS2	phytochrome kinase substrate 2	phytochrome kinase substrate 2
AT2G36540	59.0524	-1.23492	0.420346	-2.93787	0.00330478	0.0288596	protein_coding	N/A	N/A	Haloacid dehalogenase-like hydrolase (HAD) superfamily protein
AT3G54970	97.0478	-1.23488	0.309199	-3.9938	6.50237e-05	0.00137424	protein_coding	N/A	N/A	D-aminoacid aminotransferase-like PLP-dependent enzymes superfamily protein
AT5G47240	2013.57	-1.23414	0.165157	-7.47253	7.86698e-14	1.68094e-11	protein_coding	atnudt8	nudix hydrolase homolog 8	nudix hydrolase homolog 8
AT4G15280	77.1872	-1.233	0.439424	-2.80594	0.00501694	0.0394392	protein_coding	UGT71B5	UDP-glucosyl transferase 71B5	UDP-glucosyl transferase 71B5
AT5G56200	37.4986	-1.23217	0.378322	-3.25693	0.00112626	0.0128277	protein_coding	N/A	N/A	C2H2 type zinc finger transcription factor family
AT1G69200	288.311	-1.23173	0.31042	-3.96797	7.24883e-05	0.00149072	protein_coding	FLN2	fructokinase-like 2	fructokinase-like 2
AT1G66760	24.583	-1.23079	0.455161	-2.70407	0.00684954	0.0495281	protein_coding	N/A	N/A	MATE efflux family protein
AT4G00780	5291.43	-1.23025	0.339172	-3.62722	0.000286492	0.00444875	protein_coding	N/A	N/A	TRAF-like family protein
AT3G61060	868.85	-1.2299	0.34583	-3.55637	0.00037601	0.0054916	protein_coding	AtPP2-A13	phloem protein 2-A13	phloem protein 2-A13
AT1G21220	68.5539	-1.22922	0.369883	-3.32327	0.000889696	0.0107523	transposable_element_gene	N/A	N/A	transposable element gene
AT5G24205	25.9764	-1.22735	0.432276	-2.83928	0.00452153	0.0364297	other_rna	N/A	N/A	other RNA
AT5G65070	25.4152	-1.2262	0.409994	-2.99076	0.0027828	0.0253669	protein_coding	AGL69	AGAMOUS-like 69	K-box region and MADS-box transcription factor family protein
AT5G21950	93.5472	-1.22589	0.332967	-3.68173	0.00023166	0.00377853	protein_coding	N/A	N/A	alpha/beta-Hydrolases superfamily protein
AT4G21970	51.2948	-1.22547	0.346472	-3.537	0.000404694	0.00577243	protein_coding	N/A	N/A	Protein of unknown function, DUF584
AT3G54510	20.0765	-1.22536	0.424516	-2.88649	0.00389563	0.0324136	protein_coding	N/A	N/A	Early-responsive to dehydration stress protein (ERD4)
AT5G04780	70.4961	-1.22486	0.350438	-3.49523	0.000473662	0.00655488	protein_coding	N/A	N/A	Pentatricopeptide repeat (PPR) superfamily protein
AT1G14642	45.26	-1.22349	0.370748	-3.30006	0.000966634	0.0115129	protein_coding	N/A	N/A	N/A
AT2G31890	937.13	-1.2228	0.216251	-5.65452	1.56286e-08	1.13584e-06	protein_coding	ATRAP	N/A	RAP
AT1G62981	93.6382	-1.2221	0.306818	-3.98316	6.80063e-05	0.0014232	protein_coding	N/A	N/A	Protein of unknown function (DUF1191)
ATMG00070	65.1849	-1.2208	0.370669	-3.29349	0.000989507	0.011652	protein_coding	NAD9	NADH dehydrogenase subunit 9	NADH dehydrogenase subunit 9
AT4G26140	371.349	-1.22045	0.391687	-3.11589	0.0018339	0.0185272	protein_coding	BGAL12	beta-galactosidase 12	beta-galactosidase 12
AT3G29340	14.2359	-1.21943	0.440548	-2.76799	0.00564035	0.0429959	protein_coding	N/A	N/A	zinc finger (C2H2 type) family protein
AT5G60870	273.107	-1.21801	0.258907	-4.70444	2.54559e-06	9.4103e-05	protein_coding	RUG3	RCC1/UVR8/GEF-like 3	Regulator of chromosome condensation (RCC1) family protein
AT5G27120	953.92	-1.21715	0.194631	-6.25362	4.01033e-10	4.3943e-08	protein_coding	N/A	N/A	NOP56-like pre RNA processing ribonucleoprotein
AT4G20130	528.208	-1.21594	0.246801	-4.92683	8.3576e-07	3.62961e-05	protein_coding	PTAC14	plastid transcriptionally active 14	plastid transcriptionally active 14
AT3G62860	80.8468	-1.21582	0.369803	-3.28776	0.00100988	0.0118431	protein_coding	MAGL12	N/A	alpha/beta-Hydrolases superfamily protein
AT3G16410	103.531	-1.21525	0.308698	-3.93669	8.26146e-05	0.00164974	protein_coding	NSP4	nitrile specifier protein 4	nitrile specifier protein 4
AT3G44300	2180.03	-1.21365	0.271715	-4.46662	7.94663e-06	0.000242912	protein_coding	AtNIT2	nitrilase 2	nitrilase 2
AT4G17880	1772.62	-1.21308	0.194521	-6.23626	4.48147e-10	4.81788e-08	protein_coding	MYC4	N/A	Basic helix-loop-helix (bHLH) DNA-binding family protein
AT1G61280	67.4668	-1.21041	0.358386	-3.37738	0.000731789	0.00923576	protein_coding	N/A	N/A	Phosphatidylinositol N-acetylglucosaminyltransferase, GPI19/PIG-P subunit
AT4G12400	111.817	-1.20873	0.369773	-3.26885	0.00107985	0.0124854	protein_coding	Hop3	Hop3	stress-inducible protein, putative
AT2G45450	488.334	-1.20692	0.251975	-4.78986	1.66897e-06	6.59166e-05	protein_coding	ZPR1	LITTLE ZIPPER 1	protein binding
AT2G19670	61.3559	-1.20627	0.340117	-3.54663	0.000390188	0.00565998	protein_coding	ATPRMT1A	ARABIDOPSIS THALIANA PROTEIN ARGININE METHYLTRANSFERASE 1A	protein arginine methyltransferase 1A
AT4G22560	120.962	-1.2055	0.289251	-4.16766	3.07739e-05	0.000749767	protein_coding	N/A	N/A	N/A
AT1G72120	442.678	-1.20491	0.352961	-3.41371	0.00064085	0.00827874	protein_coding	AtNPF5.14	N/A	Major facilitator superfamily protein
AT5G10850	33.9641	-1.20465	0.417382	-2.8862	0.00389928	0.0324299	transposable_element_gene	N/A	N/A	transposable element gene
AT2G38750	87.8636	-1.20383	0.375255	-3.20804	0.00133644	0.014547	protein_coding	ANNAT4	annexin 4	annexin 4
AT1G64380	140.694	-1.20255	0.28041	-4.28854	1.79849e-05	0.000477965	protein_coding	N/A	N/A	Integrase-type DNA-binding superfamily protein
AT1G71790	179.565	-1.20246	0.267111	-4.50174	6.74008e-06	0.000212726	protein_coding	AtCPB	N/A	Subunits of heterodimeric actin filament capping protein Capz superfamily
AT5G05282	59.4879	-1.20217	0.399659	-3.00798	0.00262988	0.0241897	protein_coding	N/A	N/A	conserved peptide upstream open reading frame 64
AT1G05030	282.589	-1.20143	0.279923	-4.292	1.77074e-05	0.000471764	protein_coding	N/A	N/A	Major facilitator superfamily protein
AT3G18610	368.578	-1.20092	0.296891	-4.04499	5.23259e-05	0.00115144	protein_coding	ATNUC-L2	nucleolin like 2	nucleolin like 2
AT5G18840	299.097	-1.20079	0.389847	-3.08016	0.00206892	0.0203155	protein_coding	N/A	N/A	Major facilitator superfamily protein
AT2G20490	647.914	-1.20034	0.209871	-5.71943	1.06884e-08	8.06994e-07	protein_coding	EDA27	EMBRYO SAC DEVELOPMENT ARREST 27	nucleolar RNA-binding Nop10p family protein
AT1G31710	49.4575	-1.20021	0.430771	-2.78618	0.00533332	0.041229	protein_coding	CuAO&#945;3	COPPER AMINE OXIDASE ALPHA 3	Copper amine oxidase family protein
AT4G02390	92.0787	-1.19991	0.326537	-3.67466	0.000238165	0.00384356	protein_coding	APP	poly(ADP-ribose) polymerase	poly(ADP-ribose) polymerase
AT3G25190	59.0063	-1.19957	0.394707	-3.03914	0.00237252	0.0224477	protein_coding	AtVTL5	N/A	Vacuolar iron transporter (VIT) family protein
AT5G05320	320.698	-1.19923	0.336609	-3.56268	0.000367087	0.00538335	protein_coding	N/A	N/A	FAD/NAD(P)-binding oxidoreductase family protein
AT1G21326	34.6442	-1.19699	0.412835	-2.89943	0.00373842	0.0314607	protein_coding	N/A	N/A	VQ motif-containing protein
AT5G09445	166.919	-1.19589	0.269464	-4.43802	9.07893e-06	0.00026705	protein_coding	N/A	N/A	N/A
ATCG00420	2590.33	-1.19477	0.229126	-5.21449	1.84327e-07	9.77297e-06	protein_coding	NDHJ	NADH dehydrogenase subunit J	NADH dehydrogenase subunit J
AT1G01810	24.0015	-1.19268	0.441419	-2.70193	0.00689389	0.0497809	protein_coding	N/A	N/A	N/A
AT5G65690	16.2105	-1.19259	0.4206	-2.83545	0.00457615	0.0367997	protein_coding	PCK2	phosphoenolpyruvate carboxykinase 2	phosphoenolpyruvate carboxykinase 2
AT4G19090	51.0953	-1.19192	0.378126	-3.15218	0.00162055	0.0168498	protein_coding	N/A	N/A	Protein of unknown function (DUF594)
AT1G45120	35.528	-1.1906	0.418967	-2.84174	0.00448674	0.0361932	transposable_element_gene	N/A	N/A	transposable element gene
AT4G17970	646.955	-1.19028	0.365251	-3.2588	0.00111885	0.0127705	protein_coding	ALMT12	aluminum-activated, malate transporter 12	aluminum-activated, malate transporter 12
AT1G77360	42.1158	-1.18881	0.403424	-2.94681	0.00321067	0.028278	protein_coding	APPR6	Arabidopsis pentatricopeptide repeat 6	Tetratricopeptide repeat (TPR)-like superfamily protein
AT3G61100	103.036	-1.18833	0.331696	-3.58259	0.000340201	0.00507851	protein_coding	N/A	N/A	Putative endonuclease or glycosyl hydrolase
AT4G04610	5843.64	-1.18771	0.375175	-3.16574	0.00154687	0.0162338	protein_coding	APR	N/A	APS reductase 1
AT1G30180	35.4556	-1.18767	0.412786	-2.87721	0.00401204	0.0332011	transposable_element_gene	N/A	N/A	transposable element gene
AT1G14440	7.90429	-1.18637	0.422855	-2.80562	0.005022	0.0394504	protein_coding	AtHB31	homeobox protein 31	homeobox protein 31
AT4G30990	2681.38	-1.18569	0.158123	-7.49851	6.45488e-14	1.42187e-11	protein_coding	N/A	N/A	ARM repeat superfamily protein
AT5G05060	1260.92	-1.18567	0.342085	-3.46601	0.000528234	0.00713	protein_coding	N/A	N/A	Cystatin/monellin superfamily protein
AT1G15510	326.174	-1.18282	0.256849	-4.60511	4.12246e-06	0.000142763	protein_coding	ATECB2	ARABIDOPSIS EARLY CHLOROPLAST BIOGENESIS2	Tetratricopeptide repeat (TPR)-like superfamily protein
AT3G05160	1627.17	-1.18151	0.328473	-3.59698	0.000321938	0.00486825	protein_coding	N/A	N/A	Major facilitator superfamily protein
AT3G16950	682.213	-1.18049	0.291584	-4.04856	5.15338e-05	0.00113931	protein_coding	LPD1	lipoamide dehydrogenase 1	lipoamide dehydrogenase 1
AT1G72040	1438.05	-1.17802	0.26583	-4.43149	9.35844e-06	0.000272427	protein_coding	AtdNK	N/A	P-loop containing nucleoside triphosphate hydrolases superfamily protein
AT5G64710	53.4767	-1.17583	0.360046	-3.26579	0.00109161	0.01259	protein_coding	MNU1	mitochondrial nuclease 1	Putative endonuclease or glycosyl hydrolase
AT4G31875	35.2067	-1.17543	0.431928	-2.72136	0.00650137	0.0477206	protein_coding	N/A	N/A	N/A
AT3G49142	71.5591	-1.1741	0.342512	-3.42791	0.000608256	0.00794899	protein_coding	N/A	N/A	Tetratricopeptide repeat (TPR)-like superfamily protein
AT1G72760	23.0721	-1.17373	0.433215	-2.70935	0.00674159	0.0489957	protein_coding	N/A	N/A	Protein kinase superfamily protein
AT5G39970	43.0927	-1.17328	0.388876	-3.01712	0.00255191	0.0236456	protein_coding	N/A	N/A	catalytics
ATCG00760	190.773	-1.17091	0.287493	-4.07282	4.64468e-05	0.00105465	protein_coding	RPL36	ribosomal protein L36	ribosomal protein L36
AT3G01970	208.144	-1.17084	0.325153	-3.60089	0.000317129	0.00481998	protein_coding	ATWRKY45	WRKY DNA-BINDING PROTEIN 45	WRKY DNA-binding protein 45
AT5G07100	951.162	-1.17033	0.406837	-2.87665	0.00401917	0.0332343	protein_coding	WRKY26	WRKY DNA-binding protein 26	WRKY DNA-binding protein 26
AT2G41690	143.32	-1.17003	0.369176	-3.16931	0.00152801	0.0161013	protein_coding	AT-HSFB3	heat shock transcription factor B3	heat shock transcription factor B3
AT1G23850	1130.87	-1.16822	0.27494	-4.249	2.14731e-05	0.00055614	protein_coding	N/A	N/A	N/A
AT3G24000	148.477	-1.16797	0.286168	-4.08143	4.47592e-05	0.00102395	protein_coding	N/A	N/A	Tetratricopeptide repeat (TPR)-like superfamily protein
AT4G31500	4003.12	-1.16773	0.266891	-4.37532	1.21255e-05	0.00034407	protein_coding	ATR4	ALTERED TRYPTOPHAN REGULATION 4	cytochrome P450, family 83, subfamily B, polypeptide 1
AT2G27400	208.858	-1.16688	0.319221	-3.65539	0.000256795	0.00407101	other_rna	TAS1A	trans-acting siRNA1A	TAS1A; other RNA
ATCG00750	647.189	-1.16679	0.227257	-5.13423	2.83295e-07	1.40771e-05	protein_coding	RPS11	ribosomal protein S11	ribosomal protein S11
AT2G26860	280.344	-1.16518	0.298149	-3.90806	9.30419e-05	0.00182388	protein_coding	N/A	N/A	FBD, F-box and Leucine Rich Repeat domains containing protein
AT4G15765	500.237	-1.16426	0.288324	-4.03801	5.39055e-05	0.00118012	protein_coding	N/A	N/A	FAD/NAD(P)-binding oxidoreductase family protein
AT5G59440	832.332	-1.16272	0.255371	-4.55305	5.28749e-06	0.000173279	protein_coding	ATTMPK.1	ARABIDOPSIS THALIANA THYMIDYLATE KINASE.1	P-loop containing nucleoside triphosphate hydrolases superfamily protein
AT1G79560	1207.97	-1.16267	0.231938	-5.01285	5.36307e-07	2.45381e-05	protein_coding	EMB1047	EMBRYO DEFECTIVE 1047	FTSH protease 12
AT2G20940	198.421	-1.1614	0.248368	-4.67613	2.92335e-06	0.000105512	protein_coding	N/A	N/A	Protein of unknown function (DUF1279)
AT2G19120	244.26	-1.16004	0.297664	-3.89714	9.73345e-05	0.0018924	protein_coding	N/A	N/A	P-loop containing nucleoside triphosphate hydrolases superfamily protein
AT5G19970	54.886	-1.15998	0.327941	-3.53715	0.000404468	0.00577243	protein_coding	N/A	N/A	N/A
AT1G11300	354.71	-1.15809	0.325692	-3.55577	0.000376869	0.00550039	protein_coding	EGM1	enhanced shoot growth under mannitol stress 1	protein serine/threonine kinases;protein kinases;ATP binding;sugar binding;kinases;carbohydrate binding
AT2G03750	355.301	-1.15194	0.191245	-6.0234	1.70796e-09	1.54635e-07	protein_coding	N/A	N/A	P-loop containing nucleoside triphosphate hydrolases superfamily protein
AT3G47510	160.934	-1.15154	0.313311	-3.67539	0.000237488	0.0038407	protein_coding	N/A	N/A	N/A
AT2G44480	107.158	-1.15136	0.320414	-3.59336	0.000326447	0.00492251	protein_coding	BGLU17	beta glucosidase 17	beta glucosidase 17
AT5G35738	44.3526	-1.15126	0.40499	-2.84269	0.00447346	0.0361104	pseudogene	N/A	N/A	N/A
AT3G02020	13363.6	-1.15125	0.389922	-2.95251	0.00315201	0.0278842	protein_coding	AK3	aspartate kinase 3	aspartate kinase 3
AT2G15630	63.4906	-1.14901	0.338038	-3.39906	0.000676167	0.00863062	protein_coding	N/A	N/A	Pentatricopeptide repeat (PPR) superfamily protein
AT1G78850	421.019	-1.14774	0.322673	-3.55696	0.000375166	0.00548301	protein_coding	GAL1	apple domain lectin-1	D-mannose binding lectin protein with Apple-like carbohydrate-binding domain
AT4G19170	9180.06	-1.14517	0.286872	-3.99191	6.55443e-05	0.00138251	protein_coding	CCD4	carotenoid cleavage dioxygenase 4	nine-cis-epoxycarotenoid dioxygenase 4
AT1G33102	214.805	-1.14402	0.416122	-2.74925	0.00597317	0.0449239	protein_coding	N/A	N/A	N/A
AT5G47910	5526.71	-1.14341	0.294042	-3.88858	0.000100834	0.00193684	protein_coding	ATRBOHD	N/A	respiratory burst oxidase homologue D
AT3G05165	1074.5	-1.14279	0.293	-3.90032	9.60658e-05	0.00187285	protein_coding	N/A	N/A	Major facilitator superfamily protein
AT2G10760	34.4144	-1.14191	0.409191	-2.79065	0.0052603	0.0408419	transposable_element_gene	N/A	N/A	transposable element gene
AT5G51540	253.057	-1.14174	0.216031	-5.2851	1.25638e-07	7.06448e-06	protein_coding	AtOCT1	N/A	Zincin-like metalloproteases family protein
AT1G80170	7572.03	-1.1413	0.42191	-2.70508	0.00682879	0.0494445	protein_coding	N/A	N/A	Pectin lyase-like superfamily protein
AT1G61610	51.429	-1.14001	0.404447	-2.81869	0.00482207	0.0382312	protein_coding	N/A	N/A	S-locus lectin protein kinase family protein
AT2G32670	45.7626	-1.13955	0.338278	-3.36868	0.000755296	0.00949447	protein_coding	ATVAMP725	vesicle-associated membrane protein 725	vesicle-associated membrane protein 725
AT5G25130	1961.79	-1.13636	0.165421	-6.86953	6.44155e-12	1.0735e-09	protein_coding	CYP71B12	cytochrome P450, family 71, subfamily B, polypeptide 12	cytochrome P450, family 71, subfamily B, polypeptide 12
AT1G48520	542.059	-1.13435	0.262597	-4.31975	1.56204e-05	0.000425163	protein_coding	GATB	GLU-ADT subunit B	GLU-ADT subunit B
AT4G02460	308.032	-1.13235	0.266138	-4.25474	2.09296e-05	0.000545908	protein_coding	AtPMS1	N/A	DNA mismatch repair protein, putative
AT4G36120	622.692	-1.1319	0.314036	-3.60436	0.000312919	0.00477923	protein_coding	N/A	N/A	Plant protein of unknown function (DUF869)
AT2G07000	40.6148	-1.13185	0.371878	-3.0436	0.00233767	0.0222193	protein_coding	N/A	N/A	N/A
AT5G41820	10.1959	-1.13171	0.417215	-2.71255	0.00667685	0.0486411	protein_coding	ATRGTA2	RAB geranylgeranyl transferase alpha subunit 2	RAB geranylgeranyl transferase alpha subunit 2
AT2G05520	14828.9	-1.13081	0.405051	-2.79177	0.00524202	0.0407592	protein_coding	ATGRP-3	GLYCINE-RICH PROTEIN 3	glycine-rich protein 3
AT3G25495	945.125	-1.12872	0.273874	-4.12133	3.76693e-05	0.000893317	pseudogene	N/A	N/A	N/A
AT1G49920	105.287	-1.12862	0.371005	-3.04206	0.00234963	0.0222834	protein_coding	N/A	N/A	MuDR family transposase
AT3G48250	191.705	-1.12777	0.250772	-4.49721	6.88526e-06	0.000216159	protein_coding	BIR6	Buthionine sulfoximine-insensitive roots 6	Pentatricopeptide repeat (PPR) superfamily protein
AT3G20440	237.816	-1.12728	0.265468	-4.24636	2.17269e-05	0.000562033	protein_coding	BE1	BRANCHING ENZYME 1	Alpha amylase family protein
AT5G13230	33.7659	-1.1264	0.38021	-2.96257	0.00305082	0.0272302	protein_coding	N/A	N/A	Tetratricopeptide repeat (TPR)-like superfamily protein
AT5G43820	45.0268	-1.12503	0.345816	-3.25326	0.00114088	0.0129597	protein_coding	N/A	N/A	Pentatricopeptide repeat (PPR) superfamily protein
AT3G21310	78.6381	-1.12485	0.345133	-3.25918	0.00111736	0.0127603	protein_coding	N/A	N/A	Core-2/I-branching beta-1,6-N-acetylglucosaminyltransferase family protein
AT3G45230	307.227	-1.12477	0.217238	-5.17761	2.24748e-07	1.16276e-05	protein_coding	APAP1	ARABINOXYLAN PECTIN ARABINOGALACTAN PROTEIN 1	hydroxyproline-rich glycoprotein family protein
AT4G10310	277.754	-1.12395	0.403451	-2.78583	0.00533908	0.0412586	protein_coding	ATHKT1	N/A	high-affinity K+ transporter 1
AT1G78930	196.471	-1.12361	0.276508	-4.06358	4.83249e-05	0.0010869	protein_coding	mTERF16	N/A	Mitochondrial transcription termination factor family protein
AT3G57380	334.783	-1.12292	0.314849	-3.56652	0.000361748	0.00533067	protein_coding	N/A	N/A	Glycosyltransferase family 61 protein
AT1G66380	280.811	-1.1209	0.370284	-3.02714	0.00246876	0.0231461	protein_coding	AtMYB114	myb domain protein 114	myb domain protein 114
AT1G26900	65.88	-1.1191	0.306699	-3.64886	0.000263411	0.00415987	protein_coding	N/A	N/A	Pentatricopeptide repeat (PPR) superfamily protein
AT3G54090	358.034	-1.11802	0.223236	-5.00825	5.49283e-07	2.49713e-05	protein_coding	FLN1	fructokinase-like 1	fructokinase-like 1
AT5G56230	118.823	-1.1179	0.32029	-3.49027	0.000482528	0.00665173	protein_coding	PRA1.G2	prenylated RAB acceptor 1.G2	prenylated RAB acceptor 1.G2
AT2G42370	74.6263	-1.11714	0.28632	-3.90172	9.55099e-05	0.00186689	protein_coding	N/A	N/A	N/A
AT5G07460	3959.57	-1.11663	0.277559	-4.02303	5.74537e-05	0.00124001	protein_coding	ATMSRA2	ARABIDOPSIS THALIANA METHIONINE SULFOXIDE REDUCTASE 2	peptidemethionine sulfoxide reductase 2
AT3G63380	79.6018	-1.11498	0.317475	-3.51201	0.000444734	0.00624255	protein_coding	ACA12	auto-inhibited Ca2+ ATPase 12	ATPase E1-E2 type family protein / haloacid dehalogenase-like hydrolase family protein
AT2G04030	2587.2	-1.11243	0.214047	-5.19711	2.02405e-07	1.05483e-05	protein_coding	AtHsp90.5	HEAT SHOCK PROTEIN 90.5	Chaperone protein htpG family protein
AT1G65180	62.1799	-1.11084	0.328557	-3.38098	0.000722276	0.00913548	protein_coding	N/A	N/A	Cysteine/Histidine-rich C1 domain family protein
AT1G63250	211.778	-1.10848	0.229415	-4.83176	1.35331e-06	5.5608e-05	protein_coding	N/A	N/A	DEA(D/H)-box RNA helicase family protein
AT5G23280	625.621	-1.10812	0.215717	-5.1369	2.79301e-07	1.3911e-05	protein_coding	AtTCP7	N/A	TCP family transcription factor
ATCG01130	4776.29	-1.10726	0.378025	-2.92908	0.00339972	0.0294096	protein_coding	TIC214	TRANSLOCON AT THE INNER ENVELOPE MEMBRANE OF CHLOROPLASTS 214	Ycf1 protein
AT2G44040	93.6393	-1.10687	0.318451	-3.47579	0.000509346	0.00692755	protein_coding	N/A	N/A	Dihydrodipicolinate reductase, bacterial/plant
AT1G26930	245.341	-1.10604	0.277434	-3.98669	6.70006e-05	0.00140629	protein_coding	N/A	N/A	Galactose oxidase/kelch repeat superfamily protein
AT4G37520	1543.64	-1.10589	0.323454	-3.41899	0.000628537	0.00814925	protein_coding	N/A	N/A	Peroxidase superfamily protein
AT4G31210	717.557	-1.1054	0.174899	-6.32022	2.61185e-10	2.98435e-08	protein_coding	N/A	N/A	DNA topoisomerase, type IA, core
AT4G32670	885.215	-1.10535	0.230353	-4.79849	1.59864e-06	6.38542e-05	protein_coding	N/A	N/A	RING/FYVE/PHD zinc finger superfamily protein
AT1G75270	566.042	-1.10517	0.294367	-3.7544	0.00017376	0.00300869	protein_coding	DHAR2	dehydroascorbate reductase 2	dehydroascorbate reductase 2
AT2G30600	3151.85	-1.10496	0.251618	-4.3914	1.12624e-05	0.000321715	protein_coding	N/A	N/A	BTB/POZ domain-containing protein
AT1G69260	540.039	-1.10442	0.256443	-4.30667	1.6573e-05	0.000445988	protein_coding	AFP1	ABI five binding protein	ABI five binding protein
AT2G36950	2256.13	-1.10253	0.186437	-5.91368	3.3455e-09	2.83664e-07	protein_coding	AtHMP20	HEAVY METAL ASSOCIATED PROTEIN 20	Heavy metal transport/detoxification superfamily protein
AT1G17744	91.7955	-1.10172	0.351623	-3.13326	0.00172879	0.0176657	protein_coding	N/A	N/A	N/A
AT4G19050	342.584	-1.09953	0.357958	-3.07168	0.0021286	0.0207327	protein_coding	N/A	N/A	NB-ARC domain-containing disease resistance protein
AT1G23120	143.604	-1.0983	0.297773	-3.68838	0.000225688	0.00370941	protein_coding	N/A	N/A	Polyketide cyclase/dehydrase and lipid transport superfamily protein
AT1G11710	136.313	-1.0983	0.276521	-3.97184	7.13199e-05	0.00147664	protein_coding	N/A	N/A	Pentatricopeptide repeat (PPR) superfamily protein
AT2G35550	174.386	-1.0967	0.337008	-3.25423	0.00113701	0.0129295	protein_coding	ATBPC7	BASIC PENTACYSTEINE 7	basic pentacysteine 7
AT2G34810	362.332	-1.09551	0.321592	-3.40651	0.000657984	0.00845409	protein_coding	AtBBE16	N/A	FAD-binding Berberine family protein
AT2G26355	1667.79	-1.09549	0.295954	-3.70156	0.00021428	0.00356305	other_rna	N/A	N/A	other RNA
AT3G63390	598.391	-1.0954	0.194715	-5.62566	1.848e-08	1.32504e-06	protein_coding	N/A	N/A	N/A
AT3G48830	164.401	-1.09443	0.316721	-3.45549	0.000549298	0.00734471	protein_coding	N/A	N/A	polynucleotide adenylyltransferase family protein / RNA recognition motif (RRM)-containing protein
AT5G37340	252.612	-1.0937	0.312893	-3.49546	0.000473244	0.00655334	protein_coding	N/A	N/A	ZPR1 zinc-finger domain protein
AT1G26762	77.0766	-1.09355	0.386232	-2.83132	0.00463557	0.0371524	protein_coding	N/A	N/A	N/A
AT4G13195	519.965	-1.09073	0.250736	-4.35012	1.36066e-05	0.000378065	protein_coding	CLE44	CLAVATA3/ESR-RELATED 44	CLAVATA3/ESR-RELATED 44
AT3G49110	2773.89	-1.08919	0.297281	-3.66384	0.000248461	0.00397073	protein_coding	ATPCA	PEROXIDASE CA	peroxidase CA
AT4G39940	3940.95	-1.08912	0.384125	-2.83533	0.00457779	0.0367997	protein_coding	AKN2	APS-kinase 2	APS-kinase 2
AT2G36120	5126.73	-1.08868	0.214348	-5.07904	3.79348e-07	1.81738e-05	protein_coding	DOT1	DEFECTIVELY ORGANIZED TRIBUTARIES 1	Glycine-rich protein family
AT1G67370	92.821	-1.08807	0.285959	-3.805	0.000141805	0.00255046	protein_coding	ASY1	ASYNAPTIC 1	DNA-binding HORMA family protein
AT1G56280	41769.9	-1.08614	0.191998	-5.65705	1.54001e-08	1.12305e-06	protein_coding	ATDI19	drought-induced 19	drought-induced 19
AT4G27460	119.646	-1.08506	0.343095	-3.16256	0.0015639	0.0163883	protein_coding	CBSX5	CBS domain containing protein 5	Cystathionine beta-synthase (CBS) family protein
AT5G45040	113.682	-1.08383	0.383344	-2.82729	0.00469434	0.0374968	protein_coding	CYTC6A	cytochrome c6A	Cytochrome c
AT4G15770	710.338	-1.08062	0.204462	-5.2852	1.25565e-07	7.06448e-06	protein_coding	N/A	N/A	RNA binding
AT2G20560	328.667	-1.07927	0.357146	-3.02193	0.0025117	0.0234152	protein_coding	DNAJ	DNAJ protein	DNAJ heat shock family protein
AT4G22690	14065.3	-1.07921	0.236002	-4.57289	4.81035e-06	0.000161354	protein_coding	CYP706A1	cytochrome P450, family 706, subfamily A, polypeptide 1	cytochrome P450, family 706, subfamily A, polypeptide 1
AT3G43690	144.813	-1.07912	0.366491	-2.94448	0.003235	0.0284219	transposable_element_gene	N/A	N/A	transposable element gene
AT5G59220	137.453	-1.07898	0.369947	-2.91657	0.00353899	0.0302471	protein_coding	HAI1	highly ABA-induced PP2C gene 1	highly ABA-induced PP2C gene 1
AT2G34655	302.6	-1.07816	0.309541	-3.48309	0.000495657	0.00679327	protein_coding	N/A	N/A	N/A
AT4G21640	2080.1	-1.07756	0.377682	-2.85308	0.00432975	0.0352031	protein_coding	N/A	N/A	Subtilase family protein
AT5G46440	171.907	-1.07515	0.339316	-3.16857	0.00153192	0.0161244	protein_coding	N/A	N/A	N/A
AT3G49780	556.527	-1.07503	0.258308	-4.16182	3.15718e-05	0.000764847	protein_coding	ATPSK3 (FORMER SYMBOL)	N/A	phytosulfokine 4 precursor
AT2G43660	308.69	-1.07445	0.283029	-3.79626	0.000146895	0.00261342	protein_coding	N/A	N/A	Carbohydrate-binding X8 domain superfamily protein
AT1G24148	1770.46	-1.07398	0.299969	-3.58032	0.000343176	0.0051063	protein_coding	N/A	N/A	N/A
AT1G49400	476.126	-1.07388	0.174074	-6.16907	6.86928e-10	6.82679e-08	protein_coding	emb1129	embryo defective 1129	Nucleic acid-binding, OB-fold-like protein
AT1G49032	1943.62	-1.07371	0.234229	-4.584	4.56153e-06	0.000155201	protein_coding	N/A	N/A	N/A
AT1G68940	202.523	-1.0724	0.352452	-3.04267	0.00234489	0.0222583	protein_coding	PUB42	N/A	Armadillo/beta-catenin-like repeat family protein
AT5G48470	302.57	-1.07135	0.234471	-4.56922	4.89531e-06	0.000163008	protein_coding	PRDA1	PEP-Related Development Arrested 1	N/A
AT1G64300	225.221	-1.07121	0.280133	-3.82392	0.000131346	0.00240074	protein_coding	N/A	N/A	Protein kinase family protein
AT4G22940	36.8893	-1.07085	0.389853	-2.7468	0.00601804	0.0450817	protein_coding	N/A	N/A	Protein kinase superfamily protein
AT4G29905	1340.14	-1.07064	0.249913	-4.28403	1.83534e-05	0.000486548	protein_coding	N/A	N/A	N/A
AT1G14060	272.789	-1.06855	0.239435	-4.46279	8.0901e-06	0.000246592	protein_coding	N/A	N/A	GCK domain-containing protein
AT5G13220	53.9888	-1.06839	0.351086	-3.04311	0.00234147	0.0222455	protein_coding	JAS1	JASMONATE-ASSOCIATED 1	jasmonate-zim-domain protein 10
AT2G46720	134.689	-1.06754	0.362366	-2.94602	0.00321894	0.028305	protein_coding	HIC	HIGH CARBON DIOXIDE	3-ketoacyl-CoA synthase 13
AT1G23280	394.564	-1.06715	0.237697	-4.48953	7.13814e-06	0.000222658	protein_coding	N/A	N/A	MAK16 protein-related
AT5G39350	113.483	-1.06559	0.279665	-3.81024	0.000138834	0.00251396	protein_coding	N/A	N/A	Tetratricopeptide repeat (TPR)-like superfamily protein
AT1G49630	361.059	-1.06171	0.346625	-3.06299	0.00219139	0.0211583	protein_coding	ATPREP2	presequence protease 2	presequence protease 2
AT2G02020	167.213	-1.06043	0.268587	-3.94818	7.87462e-05	0.00159637	protein_coding	AtNPF8.4	N/A	Major facilitator superfamily protein
AT1G30880	2893.75	-1.05759	0.211788	-4.99365	5.92484e-07	2.67645e-05	protein_coding	N/A	N/A	N/A
AT3G47090	555.58	-1.05651	0.33167	-3.18542	0.00144546	0.015458	protein_coding	N/A	N/A	Leucine-rich repeat protein kinase family protein
AT1G69587	234.275	-1.05475	0.221918	-4.75288	2.00543e-06	7.73465e-05	other_rna	N/A	N/A	other RNA
AT4G15233	145.532	-1.05362	0.289916	-3.63421	0.00027883	0.0043519	protein_coding	ABCG42	ATP-binding cassette G42	ABC-2 and Plant PDR ABC-type transporter family protein
AT3G17790	310.654	-1.05335	0.328686	-3.20474	0.00135183	0.0146681	protein_coding	ATACP5	N/A	purple acid phosphatase 17
AT5G04080	215.807	-1.05163	0.307718	-3.4175	0.000631984	0.00818897	protein_coding	AthCYSTM12	Cysteine-Rich Transmembrane Module 12	N/A
AT4G21520	306.203	-1.0512	0.196158	-5.35897	8.36969e-08	4.85965e-06	protein_coding	WRAP53	WD repeat containing antisense to TP53	Transducin/WD40 repeat-like superfamily protein
AT2G21050	2249.47	-1.05034	0.263591	-3.98474	6.75549e-05	0.00141514	protein_coding	LAX2	like AUXIN RESISTANT 2	like AUXIN RESISTANT 2
AT3G21470	37.8304	-1.04643	0.368432	-2.84023	0.00450809	0.0363351	protein_coding	N/A	N/A	Pentatricopeptide repeat (PPR-like) superfamily protein
AT4G23540	1009.33	-1.04597	0.207667	-5.03675	4.73504e-07	2.20903e-05	protein_coding	N/A	N/A	ARM repeat superfamily protein
AT2G32650	156.543	-1.044	0.345766	-3.01939	0.00253282	0.0235606	protein_coding	N/A	N/A	RmlC-like cupins superfamily protein
AT1G69380	247.714	-1.04359	0.29241	-3.56891	0.000358465	0.00529421	protein_coding	RRG	RETARDED ROOT GROWTH	Protein of unknown function (DUF155)
AT4G20740	176.163	-1.04289	0.294069	-3.5464	0.000390528	0.00566078	protein_coding	EMB3131	EMBRYO DEFECTIVE 3131	Pentatricopeptide repeat (PPR-like) superfamily protein
AT3G18750	513.481	-1.04268	0.161876	-6.44125	1.18491e-10	1.46347e-08	protein_coding	ATWNK6	ARABIDOPSIS THALIANA WITH NO K 6	with no lysine (K) kinase 6
AT5G63450	368.613	-1.04256	0.372208	-2.80101	0.00509422	0.039842	protein_coding	CYP94B1	cytochrome P450, family 94, subfamily B, polypeptide 1	cytochrome P450, family 94, subfamily B, polypeptide 1
AT2G15880	192.564	-1.04239	0.23241	-4.48515	7.28638e-06	0.000226291	protein_coding	LRX10	leucine-rich repeat/extensin 10	Leucine-rich repeat (LRR) family protein
AT2G37760	1079.24	-1.04191	0.234609	-4.44103	8.95279e-06	0.000265687	protein_coding	AKR4C8	Aldo-keto reductase family 4 member C8	NAD(P)-linked oxidoreductase superfamily protein
AT5G67150	469.04	-1.04077	0.321604	-3.23619	0.00121137	0.0135161	protein_coding	N/A	N/A	HXXXD-type acyl-transferase family protein
AT1G33440	261.251	-1.04053	0.355591	-2.92621	0.00343122	0.0296102	protein_coding	AtNPF4.4	N/A	Major facilitator superfamily protein
AT3G56070	440.31	-1.04029	0.220422	-4.71954	2.36379e-06	8.86088e-05	protein_coding	ROC2	rotamase cyclophilin 2	rotamase cyclophilin 2
AT1G24140	179.59	-1.04027	0.36343	-2.86236	0.00420493	0.0344504	protein_coding	AT3-MMP	N/A	Matrixin family protein
AT3G26230	567.376	-1.04022	0.229568	-4.53122	5.86451e-06	0.000189572	protein_coding	CYP71B24	cytochrome P450, family 71, subfamily B, polypeptide 24	cytochrome P450, family 71, subfamily B, polypeptide 24
AT1G68440	650.526	-1.0394	0.237367	-4.37888	1.19288e-05	0.00033894	protein_coding	N/A	N/A	N/A
AT4G26110	1521.3	-1.03821	0.201036	-5.16428	2.4136e-07	1.22497e-05	protein_coding	ATNAP1;1	ARABIDOPSIS THALIANA NUCLEOSOME ASSEMLY PROTEIN 1;1	nucleosome assembly protein1;1
AT3G21710	10293.8	-1.03756	0.242656	-4.27585	1.90411e-05	0.000501666	protein_coding	VUP1	VASCULAR-RELATED UNKNOWN PROTEIN 1	N/A
AT3G45095	206.705	-1.03633	0.27431	-3.77795	0.000158125	0.00279229	transposable_element_gene	N/A	N/A	transposable element gene
AT3G22890	26146	-1.03514	0.344536	-3.00445	0.00266064	0.0243991	protein_coding	APS1	ATP sulfurylase 1	ATP sulfurylase 1
AT3G03630	242.012	-1.03489	0.250306	-4.1345	3.5573e-05	0.00085021	protein_coding	CS26	cysteine synthase 26	cysteine synthase 26
AT1G26800	755.021	-1.03472	0.235696	-4.39008	1.13311e-05	0.000323246	protein_coding	MPSR1	Misfolded Protein Sensing RING E3 ligase 1	RING/U-box superfamily protein
AT5G39850	915.583	-1.03336	0.262969	-3.92961	8.50853e-05	0.00168491	protein_coding	N/A	N/A	Ribosomal protein S4
AT1G75220	1807.85	-1.03224	0.285969	-3.60962	0.000306642	0.00470691	protein_coding	AtERDL6	N/A	Major facilitator superfamily protein
AT5G37570	71.1275	-1.03136	0.339223	-3.04036	0.00236292	0.0223797	protein_coding	N/A	N/A	Pentatricopeptide repeat (PPR-like) superfamily protein
AT3G56360	4038.85	-1.03104	0.261435	-3.94378	8.02064e-05	0.00160975	protein_coding	N/A	N/A	N/A
AT4G27300	5996.65	-1.02901	0.330138	-3.11691	0.00182755	0.0184893	protein_coding	N/A	N/A	S-locus lectin protein kinase family protein
AT1G77670	465.74	-1.0288	0.261358	-3.93635	8.27302e-05	0.00165051	protein_coding	N/A	N/A	Pyridoxal phosphate (PLP)-dependent transferases superfamily protein
AT4G11960	3037.76	-1.02762	0.198954	-5.1651	2.40308e-07	1.22254e-05	protein_coding	PGRL1B	PGR5-like B	PGR5-like B
AT5G06000	44.6154	-1.02627	0.374817	-2.73805	0.00618038	0.0459326	protein_coding	ATEIF3G2	ARABIDOPSIS THALIANA EUKARYOTIC TRANSLATION INITIATION FACTOR 3G2	eukaryotic translation initiation factor 3G2
AT4G24450	3064.69	-1.02606	0.298574	-3.43655	0.000589176	0.00773614	protein_coding	At4g24450	N/A	phosphoglucan, water dikinase
AT2G29125	73.5061	-1.02149	0.341162	-2.99415	0.00275206	0.0251247	protein_coding	DVL13	DEVIL 13	ROTUNDIFOLIA like 2
AT1G68560	1592.2	-1.01858	0.245416	-4.15043	3.31848e-05	0.000800293	protein_coding	ATXYL1	ALPHA-XYLOSIDASE 1	alpha-xylosidase 1
AT1G78380	7086.94	-1.01794	0.166488	-6.1142	9.70397e-10	9.25646e-08	protein_coding	ATGSTU19	A. THALIANA GLUTATHIONE S-TRANSFERASE TAU 19	glutathione S-transferase TAU 19
AT4G08290	296.511	-1.01683	0.368566	-2.75889	0.00579985	0.0438953	protein_coding	UMAMIT20	Usually multiple acids move in and out Transporters 20	nodulin MtN21 /EamA-like transporter family protein
AT4G38540	1769.88	-1.0168	0.265987	-3.82272	0.000131985	0.00240831	protein_coding	N/A	N/A	FAD/NAD(P)-binding oxidoreductase family protein
AT3G49740	101.075	-1.01672	0.289054	-3.5174	0.000435803	0.00614799	protein_coding	N/A	N/A	Tetratricopeptide repeat (TPR)-like superfamily protein
AT4G12080	748.295	-1.01574	0.270021	-3.76172	0.00016875	0.00294581	protein_coding	AHL1	AT-hook motif nuclear-localized protein 1	AT-hook motif nuclear-localized protein 1
AT2G44640	268.837	-1.01528	0.219558	-4.62419	3.76058e-06	0.000131941	protein_coding	N/A	N/A	N/A
AT2G25460	301.774	-1.01519	0.338293	-3.00092	0.00269162	0.0246515	protein_coding	N/A	N/A	N/A
AT5G14770	235.159	-1.01486	0.350979	-2.8915	0.00383406	0.0320027	protein_coding	N/A	N/A	Tetratricopeptide repeat (TPR)-like superfamily protein
AT2G31585	1716.93	-1.01444	0.312159	-3.24975	0.00115507	0.0130791	other_rna	N/A	N/A	other RNA
AT4G31810	397.16	-1.01427	0.256976	-3.94696	7.91498e-05	0.00160022	protein_coding	CHY4	N/A	ATP-dependent caseinolytic (Clp) protease/crotonase family protein
AT4G32200	262.868	-1.01283	0.313398	-3.23177	0.00123028	0.0136204	protein_coding	ASY2	N/A	DNA-binding HORMA family protein
AT1G55890	272.712	-1.01243	0.308817	-3.27843	0.00104386	0.0121505	protein_coding	RPPR3a	Ribosomal Pentatricopeptide Repeat Protein 3a	Tetratricopeptide repeat (TPR)-like superfamily protein
AT3G24420	157.147	-1.01193	0.335133	-3.01949	0.00253201	0.0235606	protein_coding	DLK2	D14-LIKE2	alpha/beta-Hydrolases superfamily protein
AT2G34490	679.087	-1.01178	0.244477	-4.13854	3.49516e-05	0.000837231	protein_coding	CYP710A2	cytochrome P450, family 710, subfamily A, polypeptide 2	cytochrome P450, family 710, subfamily A, polypeptide 2
AT5G18245	532.248	-1.01151	0.297087	-3.40475	0.000662245	0.00850373	other_rna	N/A	N/A	other RNA
AT1G74560	1772.32	-1.00864	0.187756	-5.3721	7.78269e-08	4.60195e-06	protein_coding	NRP1	NAP1-related protein 1	NAP1-related protein 1
AT1G54095	55.167	-1.00826	0.330126	-3.05415	0.00225696	0.0216059	protein_coding	N/A	N/A	Protein of unknown function (DUF1677)
AT2G37870	152.759	-1.00811	0.355222	-2.83798	0.00453995	0.0365367	protein_coding	N/A	N/A	Bifunctional inhibitor/lipid-transfer protein/seed storage 2S albumin superfamily protein
AT2G48010	577.064	-1.00493	0.365047	-2.75287	0.00590753	0.0445557	protein_coding	RKF3	receptor-like kinase in in flowers 3	receptor-like kinase in in flowers 3
AT2G21640	153.199	-1.00253	0.347708	-2.88325	0.00393594	0.0326599	protein_coding	N/A	N/A	N/A
AT4G23400	24616.4	-1.00174	0.337596	-2.96726	0.00300463	0.0269191	protein_coding	PIP1;5	plasma membrane intrinsic protein 1;5	plasma membrane intrinsic protein 1;5
AT5G46100	96.1894	-1.00156	0.346363	-2.89166	0.00383212	0.0320027	protein_coding	N/A	N/A	Pentatricopeptide repeat (PPR) superfamily protein
AT5G52850	96.0463	-1.00134	0.265104	-3.77715	0.000158634	0.00279568	protein_coding	N/A	N/A	Pentatricopeptide repeat (PPR) superfamily protein
AT1G50130	48.9556	1.00051	0.357071	2.802	0.00507865	0.0397572	pseudogene	N/A	N/A	N/A
AT1G79420	4667.09	1.00092	0.354338	2.82476	0.00473159	0.0376957	protein_coding	BDR2	Boundary of ROP domain2	Protein of unknown function (DUF620)
AT1G68470	685.241	1.00114	0.235493	4.25126	2.12567e-05	0.000552544	protein_coding	N/A	N/A	Exostosin family protein
AT2G43018	9467.99	1.00393	0.246915	4.06591	4.78456e-05	0.00107953	protein_coding	N/A	N/A	conserved peptide upstream open reading frame 17
AT1G18265	392.878	1.01067	0.280604	3.60175	0.000316082	0.0048172	protein_coding	N/A	N/A	Protein of unknown function, DUF593
AT3G07520	1423.39	1.01104	0.239479	4.22182	2.42334e-05	0.000612774	protein_coding	ATGLR1.4	N/A	glutamate receptor 1.4
AT5G23810	4753.33	1.01149	0.28586	3.53841	0.000402545	0.005761	protein_coding	AAP7	amino acid permease 7	amino acid permease 7
AT1G76180	62115.2	1.01183	0.172962	5.85001	4.91558e-09	4.07098e-07	protein_coding	ERD14	EARLY RESPONSE TO DEHYDRATION 14	Dehydrin family protein
AT5G64480	313.191	1.01229	0.264625	3.82539	0.000130567	0.00239059	protein_coding	N/A	N/A	N/A
AT5G49525	83.6276	1.01257	0.320752	3.15688	0.00159467	0.0166455	protein_coding	N/A	N/A	N/A
AT2G37180	967.517	1.01352	0.300976	3.36747	0.000758625	0.00951823	protein_coding	PIP2;3	PLASMA MEMBRANE INTRINSIC PROTEIN 2;3	Aquaporin-like superfamily protein
AT4G35180	446.745	1.01389	0.344439	2.9436	0.00324421	0.0284678	protein_coding	LHT7	LYS/HIS transporter 7	LYS/HIS transporter 7
AT3G60200	894.347	1.01398	0.193521	5.23965	1.60884e-07	8.7471e-06	protein_coding	N/A	N/A	N/A
AT1G08390	227.606	1.01469	0.336987	3.01107	0.00260332	0.0240074	protein_coding	RMI2	N/A	N/A
AT2G03430	711.977	1.01526	0.219829	4.61841	3.86695e-06	0.000135451	protein_coding	N/A	N/A	Ankyrin repeat family protein
AT4G14380	467.277	1.01539	0.353199	2.87483	0.00404242	0.0333797	protein_coding	N/A	N/A	N/A
AT3G18170	923.655	1.01628	0.318629	3.18953	0.00142502	0.0153625	protein_coding	N/A	N/A	Glycosyltransferase family 61 protein
AT5G25250	376.488	1.01677	0.306242	3.32014	0.000899718	0.0108428	protein_coding	FLOT1	flotillin 1	SPFH/Band 7/PHB domain-containing membrane-associated protein family
AT2G13360	44804.5	1.01694	0.168239	6.04461	1.49775e-09	1.38539e-07	protein_coding	AGT	alanine:glyoxylate aminotransferase	alanine:glyoxylate aminotransferase
AT1G07300	2118.11	1.0197	0.243148	4.19373	2.74404e-05	0.000683355	protein_coding	N/A	N/A	josephin protein-related
AT4G11600	14477.8	1.0212	0.183798	5.55609	2.75883e-08	1.9077e-06	protein_coding	ATGPX6	glutathione peroxidase 6	glutathione peroxidase 6
AT5G56630	2990.23	1.02228	0.161438	6.33234	2.41463e-10	2.77384e-08	protein_coding	PFK7	phosphofructokinase 7	phosphofructokinase 7
AT5G07030	957.754	1.02322	0.338446	3.02329	0.00250046	0.0233613	protein_coding	N/A	N/A	Eukaryotic aspartyl protease family protein
AT5G01790	905.786	1.02365	0.318583	3.21314	0.00131293	0.0143422	protein_coding	N/A	N/A	N/A
AT4G24510	2069.71	1.02532	0.241231	4.25036	2.1343e-05	0.000554115	protein_coding	CER2	ECERIFERUM 2	HXXXD-type acyl-transferase family protein
AT5G12235	68.3907	1.02549	0.344722	2.97484	0.00293139	0.026406	protein_coding	CLE22	CLAVATA3/ESR-RELATED 22	CLAVATA3/ESR-RELATED 22
AT4G39660	5181	1.02686	0.185496	5.53574	3.09921e-08	2.08242e-06	protein_coding	AGT2	alanine:glyoxylate aminotransferase 2	alanine:glyoxylate aminotransferase 2
AT3G11050	44.4089	1.02965	0.359511	2.86402	0.00418299	0.0343233	protein_coding	ATFER2	ferritin 2	ferritin 2
AT3G24982	1339.25	1.02973	0.25985	3.96277	7.40837e-05	0.00151746	protein_coding	ATRLP40	receptor like protein 40	receptor like protein 40
AT5G10380	9324.32	1.0315	0.257494	4.00591	6.17783e-05	0.00132002	protein_coding	ATL55	Arabidopsis TÃ³xicos en Levadura 55	RING/U-box superfamily protein
AT2G38230	4283.66	1.03181	0.213346	4.83631	1.32274e-06	5.45618e-05	protein_coding	ATPDX1.1	ARABIDOPSIS THALIANA PYRIDOXINE BIOSYNTHESIS 1.1	pyridoxine biosynthesis 1.1
AT4G24190	24003.8	1.03233	0.322917	3.19689	0.0013892	0.0150294	protein_coding	AtHsp90-7	HEAT SHOCK PROTEIN 90-7	Chaperone protein htpG family protein
AT5G25610	118608	1.03236	0.24713	4.17741	2.94849e-05	0.000726647	protein_coding	ATRD22	N/A	BURP domain-containing protein
AT5G56795	57.4579	1.03534	0.373637	2.77097	0.00558891	0.042741	protein_coding	MT1B	metallothionein 1B	metallothionein 1B
AT5G63990	1364.17	1.03684	0.248923	4.16529	3.1096e-05	0.00075589	protein_coding	N/A	N/A	Inositol monophosphatase family protein
AT1G29920	49764.4	1.0376	0.371085	2.79612	0.005172	0.0402881	protein_coding	AB165	N/A	chlorophyll A/B-binding protein 2
AT1G10410	7198	1.03902	0.152604	6.80857	9.85753e-12	1.51529e-09	protein_coding	N/A	N/A	Protein of unknown function (DUF1336)
AT1G79110	3201.57	1.04053	0.187844	5.53937	3.03568e-08	2.06736e-06	protein_coding	BRG2	BOI-related gene 2	zinc ion binding
AT1G12672	1701.26	1.04074	0.283493	3.67114	0.000241467	0.00388219	protein_coding	N/A	N/A	N/A
ATCG00530	470.426	1.04107	0.37385	2.78473	0.00535715	0.0413683	protein_coding	YCF10	N/A	CemA-like proton extrusion protein-related
AT5G42110	123.285	1.04267	0.317472	3.2843	0.00102237	0.0119568	protein_coding	N/A	N/A	N/A
AT1G60890	3084.09	1.04484	0.189283	5.51998	3.39036e-08	2.26381e-06	protein_coding	N/A	N/A	Phosphatidylinositol-4-phosphate 5-kinase family protein
AT1G58420	171.262	1.04615	0.290541	3.60067	0.000317392	0.00481998	protein_coding	N/A	N/A	Uncharacterised conserved protein UCP031279
AT1G73805	511.798	1.04622	0.274103	3.81689	0.000135143	0.00245963	protein_coding	SARD1	SAR Deficient 1	Calmodulin binding protein-like
AT1G62380	21370	1.04711	0.24234	4.32083	1.55447e-05	0.000423652	protein_coding	ACO2	ACC oxidase 2	ACC oxidase 2
AT5G14570	1033.45	1.04866	0.227824	4.60294	4.16568e-06	0.000143955	protein_coding	ATNRT2.7	high affinity nitrate transporter 2.7	high affinity nitrate transporter 2.7
AT3G55330	2460.68	1.04896	0.275221	3.81133	0.000138221	0.00250497	protein_coding	PPL1	PsbP-like protein 1	PsbP-like protein 1
AT5G04820	372.665	1.04944	0.273119	3.84244	0.000121817	0.00226533	protein_coding	ATOFP13	ARABIDOPSIS THALIANA OVATE FAMILY PROTEIN 13	ovate family protein 13
AT1G03930	3906.06	1.0504	0.190974	5.50022	3.7932e-08	2.48618e-06	protein_coding	ADK1	dual specificity kinase 1	dual specificity kinase 1
AT1G05170	6564.91	1.05431	0.172946	6.09618	1.08636e-09	1.02709e-07	protein_coding	N/A	N/A	Galactosyltransferase family protein
AT2G20142	421.093	1.05456	0.289853	3.63826	0.000274483	0.00429661	protein_coding	N/A	N/A	Toll-Interleukin-Resistance (TIR) domain family protein
AT2G42570	457.155	1.05533	0.314866	3.35168	0.000803239	0.0099207	protein_coding	TBL39	TRICHOME BIREFRINGENCE-LIKE 39	TRICHOME BIREFRINGENCE-LIKE 39
AT1G26770	1728.95	1.05586	0.295459	3.57361	0.000352095	0.00521359	protein_coding	AT-EXP10	ARABIDOPSIS THALIANA EXPANSIN 10	expansin A10
AT2G17280	2046.01	1.05634	0.207885	5.08134	3.74777e-07	1.79952e-05	protein_coding	N/A	N/A	Phosphoglycerate mutase family protein
AT3G11080	1312.02	1.0641	0.253351	4.20011	2.6678e-05	0.000665922	protein_coding	AtRLP35	receptor like protein 35	receptor like protein 35
AT5G11110	3153.42	1.06432	0.318082	3.34605	0.000819705	0.0100775	protein_coding	ATSPS2F	sucrose phosphate synthase 2F	sucrose phosphate synthase 2F
AT4G37320	1336.85	1.06463	0.134204	7.93289	2.14101e-15	6.46216e-13	protein_coding	CYP81D5	cytochrome P450, family 81, subfamily D, polypeptide 5	cytochrome P450, family 81, subfamily D, polypeptide 5
AT2G37370	142.045	1.06536	0.338999	3.14266	0.00167422	0.0172483	protein_coding	N/A	N/A	N/A
AT4G26520	1044.44	1.06537	0.334328	3.18659	0.00143963	0.0154421	protein_coding	AtFBA7	N/A	Aldolase superfamily protein
AT1G21060	95.1328	1.06619	0.359235	2.96795	0.00299788	0.0268875	protein_coding	N/A	N/A	Protein of unknown function, DUF547
AT5G36160	7847.35	1.06636	0.175606	6.07242	1.25998e-09	1.18079e-07	protein_coding	AtTAT2	Tyr Aminotransferase 2	Tyrosine transaminase family protein
AT1G68570	7919.04	1.06892	0.235986	4.52958	5.91005e-06	0.000190468	protein_coding	AtNPF3.1	N/A	Major facilitator superfamily protein
AT3G56620	1361.41	1.06923	0.308728	3.46333	0.000533531	0.00718333	protein_coding	UMAMIT10	Usually multiple acids move in and out Transporters 10	nodulin MtN21 /EamA-like transporter family protein
AT1G09170	129.928	1.07001	0.388808	2.75203	0.00592276	0.0445987	protein_coding	N/A	N/A	P-loop nucleoside triphosphate hydrolases superfamily protein with CH (Calponin Homology) domain
AT3G45260	864.087	1.07164	0.290241	3.69223	0.000222299	0.00366501	protein_coding	BIB	BALDIBIS	C2H2-like zinc finger protein
AT3G63140	6222.42	1.07247	0.163543	6.55772	5.46353e-11	7.35711e-09	protein_coding	CSP41A	chloroplast stem-loop binding protein of 41 kDa	chloroplast stem-loop binding protein of 41 kDa
AT3G09540	2336.79	1.07317	0.141835	7.56628	3.84071e-14	8.82415e-12	protein_coding	N/A	N/A	Pectin lyase-like superfamily protein
AT3G58540	51.6356	1.07547	0.365508	2.94239	0.00325688	0.0285438	protein_coding	N/A	N/A	N/A
AT5G25390	661.302	1.07566	0.190075	5.65913	1.52141e-08	1.11329e-06	protein_coding	SHN3	shine3	Integrase-type DNA-binding superfamily protein
AT2G42190	1357.18	1.07567	0.33107	3.24907	0.00115781	0.0130846	protein_coding	N/A	N/A	N/A
AT1G04990	3625.56	1.07905	0.170903	6.31379	2.72276e-10	3.07654e-08	protein_coding	N/A	N/A	Zinc finger C-x8-C-x5-C-x3-H type family protein
AT3G01440	472.44	1.07933	0.174116	6.19893	5.68482e-10	5.78416e-08	protein_coding	PnsL3	Photosynthetic NDH subcomplex L 3	PsbQ-like 1
AT4G33985	515.956	1.0796	0.25668	4.206	2.59931e-05	0.000651108	protein_coding	N/A	N/A	Protein of unknown function (DUF1685)
AT3G27290	80.5858	1.08111	0.297504	3.63392	0.000279152	0.00435375	protein_coding	N/A	N/A	RNI-like superfamily protein
AT2G43850	2643.69	1.08171	0.289133	3.74123	0.000183121	0.00313772	protein_coding	ILK1	INTEGRIN-LINKED KINASE1	Integrin-linked protein kinase family
AT4G24570	464.676	1.08214	0.191028	5.66484	1.47161e-08	1.08055e-06	protein_coding	DIC2	dicarboxylate carrier 2	dicarboxylate carrier 2
AT2G25220	178.301	1.08327	0.314073	3.4491	0.000562461	0.0074786	protein_coding	N/A	N/A	Protein kinase superfamily protein
AT1G14150	1580.56	1.08439	0.165801	6.54033	6.13832e-11	8.19735e-09	protein_coding	PnsL2	Photosynthetic NDH subcomplex L 2	PsbQ-like 2
AT5G32620	103.356	1.08599	0.342116	3.17433	0.00150182	0.0159174	transposable_element_gene	N/A	N/A	transposable element gene
AT2G16365	3827.18	1.08979	0.262199	4.15636	3.23357e-05	0.000780698	protein_coding	AtFDA10	F-box/DUF295 Ancestral 10	F-box family protein
AT1G51670	123.865	1.09242	0.367116	2.97568	0.00292336	0.0263782	protein_coding	HTT5	HEAT-INDUCED TAS1 TARGET 5	N/A
AT5G51720	785.929	1.09286	0.34288	3.18728	0.00143619	0.0154347	protein_coding	At-NEET	N/A	2 iron, 2 sulfur cluster binding
AT5G17450	413.662	1.09588	0.393415	2.78555	0.00534376	0.0412799	protein_coding	AtHMP45	HEAVY METAL ASSOCIATED PROTEIN 45	Heavy metal transport/detoxification superfamily protein
AT1G67970	2024.63	1.0974	0.176737	6.20924	5.32418e-10	5.52242e-08	protein_coding	AT-HSFA8	N/A	heat shock transcription factor A8
AT2G02120	83.3832	1.09824	0.381701	2.87722	0.00401195	0.0332011	protein_coding	LCR70	LOW-MOLECULAR-WEIGHT CYSTEINE-RICH 70	Scorpion toxin-like knottin superfamily protein
AT4G00960	244.194	1.0986	0.296517	3.70501	0.000211379	0.00351755	protein_coding	N/A	N/A	Protein kinase superfamily protein
AT5G13730	1216.7	1.09886	0.283325	3.87846	0.000105118	0.00200184	protein_coding	SIG4	sigma factor 4	sigma factor 4
AT3G03990	834.67	1.0991	0.190028	5.78385	7.30084e-09	5.77767e-07	protein_coding	D14	DWARF 14	alpha/beta-Hydrolases superfamily protein
AT1G32470	3533.59	1.1005	0.201484	5.46195	4.7094e-08	3.00375e-06	protein_coding	N/A	N/A	Single hybrid motif superfamily protein
AT1G76980	572.5	1.10174	0.188547	5.84329	5.11806e-09	4.20606e-07	protein_coding	N/A	N/A	N/A
AT1G22650	653.755	1.10633	0.261683	4.22775	2.36043e-05	0.000599705	protein_coding	A/N-InvD	alkaline/neutral invertase D	Plant neutral invertase family protein
AT1G04570	1800.32	1.10785	0.259595	4.2676	1.97589e-05	0.00051866	protein_coding	N/A	N/A	Major facilitator superfamily protein
AT5G66520	88.9066	1.10832	0.318769	3.47689	0.000507268	0.00691694	protein_coding	CREF7	Chloroplast RNA Editing Factor 7	Tetratricopeptide repeat (TPR)-like superfamily protein
AT3G16280	859.013	1.10859	0.301377	3.67842	0.000234686	0.00381915	protein_coding	ERF036	ethylene response factor 36	Integrase-type DNA-binding superfamily protein
AT5G19730	199.293	1.10922	0.233123	4.75808	1.95442e-06	7.60658e-05	protein_coding	N/A	N/A	Pectin lyase-like superfamily protein
AT2G37630	1339.07	1.11243	0.225512	4.9329	8.10163e-07	3.53281e-05	protein_coding	AS1	ASYMMETRIC LEAVES 1	myb-like HTH transcriptional regulator family protein
AT5G20635	157.201	1.11284	0.266656	4.1733	3.00214e-05	0.000736472	protein_coding	AGG3	Arabidopsis G protein gamma subunit 3	N/A
AT5G61380	5965.28	1.11466	0.250064	4.45751	8.29182e-06	0.000250951	protein_coding	APRR1	N/A	CCT motif -containing response regulator protein
AT3G58780	754.386	1.12036	0.35479	3.15781	0.00158958	0.0166004	protein_coding	AGL1	AGAMOUS-like 1	K-box region and MADS-box transcription factor family protein
AT2G28550	8500.72	1.12148	0.262535	4.27174	1.93951e-05	0.000510364	protein_coding	RAP2.7	related to AP2.7	related to AP2.7
AT1G26945	8.36519	1.12398	0.415586	2.70457	0.00683935	0.0495042	protein_coding	KDR	KIDARI	basic helix-loop-helix (bHLH) DNA-binding superfamily protein
AT2G18890	993.289	1.12542	0.2322	4.84676	1.25497e-06	5.1967e-05	protein_coding	RLCK VI_A2	receptor-like cytoplasmic kinase VI_A2	Protein kinase superfamily protein
AT3G19270	132.203	1.12766	0.39409	2.86142	0.00421749	0.0344872	protein_coding	CYP707A4	cytochrome P450, family 707, subfamily A, polypeptide 4	cytochrome P450, family 707, subfamily A, polypeptide 4
AT3G59940	3860.02	1.1279	0.270764	4.16562	3.10504e-05	0.000755643	protein_coding	AtKFB50	N/A	Galactose oxidase/kelch repeat superfamily protein
AT2G28900	6640.9	1.12852	0.241327	4.6763	2.92102e-06	0.000105512	protein_coding	ATOEP16-1	outer plastid envelope protein 16-1	outer plastid envelope protein 16-1
AT3G25020	24664.6	1.13124	0.241237	4.68934	2.74085e-06	0.000100109	protein_coding	AtRLP42	receptor like protein 42	receptor like protein 42
AT3G10570	86.4259	1.13423	0.350315	3.23773	0.00120483	0.0134572	protein_coding	CYP77A6	cytochrome P450, family 77, subfamily A, polypeptide 6	cytochrome P450, family 77, subfamily A, polypeptide 6
AT2G37170	527.812	1.13605	0.328325	3.46014	0.000539888	0.00725978	protein_coding	PIP2;2	PLASMA MEMBRANE INTRINSIC PROTEIN 2;2	plasma membrane intrinsic protein 2
AT2G32280	1743.81	1.1361	0.278937	4.07294	4.64227e-05	0.00105465	protein_coding	VCC	VASCULATURE COMPLEXITY AND CONNECTIVITY	Protein of unknown function (DUF1218)
AT5G27000	135.037	1.13657	0.377413	3.01149	0.00259969	0.0239842	protein_coding	ATK4	kinesin 4	kinesin 4
AT3G50960	1214.68	1.13675	0.347955	3.26694	0.00108715	0.0125495	protein_coding	PLP3a	phosducin-like protein 3 homolog	phosducin-like protein 3 homolog
AT1G07430	864.236	1.13699	0.257109	4.42221	9.76966e-06	0.000282092	protein_coding	AIP1	AKT1 interacting protein phosphatase 1	highly ABA-induced PP2C gene 2
AT5G23020	57.4603	1.13729	0.406303	2.79912	0.00512414	0.0400174	protein_coding	IMS2	2-isopropylmalate synthase 2	2-isopropylmalate synthase 2
AT1G70760	3497.63	1.13751	0.219873	5.17349	2.29761e-07	1.18465e-05	protein_coding	CRR23	CHLORORESPIRATORY REDUCTION 23	inorganic carbon transport protein-related
AT5G10580	492.797	1.13818	0.37124	3.06588	0.0021703	0.0210117	protein_coding	N/A	N/A	Protein of unknown function, DUF599
AT1G69523	661.798	1.13821	0.293658	3.87596	0.000106205	0.00201894	protein_coding	N/A	N/A	S-adenosyl-L-methionine-dependent methyltransferases superfamily protein
AT5G36260	164.45	1.13882	0.345774	3.29353	0.000989385	0.011652	protein_coding	A36	N/A	Eukaryotic aspartyl protease family protein
AT4G02660	702.927	1.13898	0.260713	4.36873	1.24971e-05	0.000353676	protein_coding	BCHA2	Beach-Domain Homolog A2	Beige/BEACH domain ;WD domain, G-beta repeat protein
AT1G77640	46.9193	1.13912	0.365313	3.11819	0.00181964	0.0184353	protein_coding	N/A	N/A	Integrase-type DNA-binding superfamily protein
AT1G12710	4971.75	1.14008	0.240801	4.73455	2.19547e-06	8.31748e-05	protein_coding	AtPP2-A12	phloem protein 2-A12	phloem protein 2-A12
AT3G57460	342.035	1.14038	0.414519	2.7511	0.00593959	0.0447028	protein_coding	N/A	N/A	catalytics;metal ion binding
AT2G25820	62.6771	1.14046	0.393769	2.89625	0.00377647	0.0316687	protein_coding	ESE2	ethylene and salt inducible 2	Integrase-type DNA-binding superfamily protein
AT1G64690	106.162	1.14146	0.334238	3.4151	0.00063759	0.00825159	protein_coding	BLT	BRANCHLESS TRICHOMES	branchless trichome
AT3G10040	299.224	1.14171	0.264908	4.30984	1.63372e-05	0.000440752	protein_coding	HRA1	HYPOXIA RESPONSE ATTENUATOR1	sequence-specific DNA binding transcription factors
AT1G70630	611.648	1.14545	0.209853	5.45834	4.80611e-08	3.05631e-06	protein_coding	RAY1	REDUCED ARABINOSE YARIV 1	Nucleotide-diphospho-sugar transferase family protein
AT1G49720	4759.94	1.14642	0.175726	6.52389	6.85051e-11	9.03549e-09	protein_coding	ABF1	abscisic acid responsive element-binding factor 1	abscisic acid responsive element-binding factor 1
AT3G01830	34.3065	1.14645	0.418475	2.73959	0.00615158	0.0458301	protein_coding	N/A	N/A	Calcium-binding EF-hand family protein
AT1G53590	7893.86	1.14758	0.211447	5.42729	5.72157e-08	3.56422e-06	protein_coding	NTMC2T6.1	N/A	Calcium-dependent lipid-binding (CaLB domain) family protein
AT5G46610	10.4823	1.14781	0.416979	2.75268	0.00591104	0.0445664	protein_coding	N/A	N/A	Aluminium activated malate transporter family protein
AT2G26690	1364.77	1.14942	0.295445	3.89047	0.000100049	0.00192914	protein_coding	AtNPF6.2	N/A	Major facilitator superfamily protein
AT4G15130	1626.67	1.15024	0.186882	6.15486	7.51429e-10	7.39898e-08	protein_coding	ATCCT2	N/A	phosphorylcholine cytidylyltransferase2
AT5G44110	363.581	1.15041	0.392239	2.93294	0.00335773	0.0291916	protein_coding	ABCI21	ATP-binding cassette A21	P-loop containing nucleoside triphosphate hydrolases superfamily protein
AT2G47460	180.691	1.1531	0.40615	2.83909	0.0045242	0.0364375	protein_coding	ATMYB12	MYB DOMAIN PROTEIN 12	myb domain protein 12
AT2G30140	817.08	1.15515	0.228826	5.04815	4.46117e-07	2.09499e-05	protein_coding	UGT87A2	UDP-glucosyl transferase 87A2	UDP-Glycosyltransferase superfamily protein
AT5G12140	3550.47	1.15604	0.208461	5.54557	2.93e-08	2.01304e-06	protein_coding	ATCYS1	cystatin-1	cystatin-1
AT4G16690	1606.82	1.1617	0.32578	3.5659	0.00036261	0.00533969	protein_coding	ATMES16	ARABIDOPSIS THALIANA METHYL ESTERASE 16	methyl esterase 16
AT5G38530	583.295	1.16243	0.200499	5.79768	6.72383e-09	5.34082e-07	protein_coding	TSBtype2	tryptophan synthase beta type 2	tryptophan synthase beta type 2
AT3G28007	400.809	1.16248	0.380248	3.05716	0.00223443	0.0214383	protein_coding	AtSWEET4	N/A	Nodulin MtN3 family protein
AT1G03905	344.947	1.16479	0.216856	5.37128	7.81818e-08	4.60195e-06	protein_coding	ABCI19	ATP-binding cassette I19	P-loop containing nucleoside triphosphate hydrolases superfamily protein
AT5G47650	1407.62	1.16527	0.174707	6.66984	2.56079e-11	3.7477e-09	protein_coding	ATNUDT2	nudix hydrolase homolog 2	nudix hydrolase homolog 2
AT4G10960	1230.14	1.16555	0.175023	6.6594	2.7494e-11	3.99635e-09	protein_coding	UGE5	UDP-D-glucose/UDP-D-galactose 4-epimerase 5	UDP-D-glucose/UDP-D-galactose 4-epimerase 5
AT5G11950	8194.7	1.16572	0.289194	4.03092	5.55591e-05	0.00121012	protein_coding	LOG8	LONELY GUY 8	Putative lysine decarboxylase family protein
AT3G62690	2715.35	1.16623	0.262989	4.43452	9.22787e-06	0.000269361	protein_coding	ATL5	AtL5	AtL5
AT3G54820	617.642	1.16715	0.284248	4.10608	4.0243e-05	0.0009377	protein_coding	PIP2;5	plasma membrane intrinsic protein 2;5	plasma membrane intrinsic protein 2;5
AT4G30830	500.952	1.17016	0.231371	5.05751	4.24756e-07	2.01935e-05	protein_coding	N/A	N/A	Protein of unknown function, DUF593
AT3G44060	40.3264	1.17042	0.430689	2.71755	0.00657665	0.0481079	protein_coding	N/A	N/A	F-box/RNI-like superfamily protein
AT5G48400	263.946	1.1722	0.317192	3.69556	0.000219406	0.00363271	protein_coding	ATGLR1.2	N/A	Glutamate receptor family protein
AT4G31620	2027.14	1.17221	0.312424	3.75198	0.000175446	0.00303297	protein_coding	REM36	reproductive meristem 36	Transcriptional factor B3 family protein
AT4G14440	1169.73	1.17227	0.226701	5.171	2.32849e-07	1.19598e-05	protein_coding	ATECI3	ARABIDOPSIS THALIANA DELTA(3), DELTA(2)-ENOYL COA ISOMERASE 3	3-hydroxyacyl-CoA dehydratase 1
AT4G15450	3562.3	1.17271	0.241695	4.85202	1.22211e-06	5.10018e-05	protein_coding	N/A	N/A	Senescence/dehydration-associated protein-related
AT2G04039	2963.82	1.17533	0.217654	5.4	6.66413e-08	3.99979e-06	protein_coding	NdhV	N/A	N/A
AT4G00390	30.2379	1.17858	0.406421	2.89991	0.00373272	0.0314375	protein_coding	N/A	N/A	DNA-binding storekeeper protein-related transcriptional regulator
AT4G14370	40.0248	1.17949	0.429333	2.74725	0.00600979	0.0450723	protein_coding	N/A	N/A	Disease resistance protein (TIR-NBS-LRR class) family
AT1G43670	9285.51	1.17972	0.152048	7.75883	8.57131e-15	2.17241e-12	protein_coding	AtcFBP	Arabidopsis thaliana cytosolic fructose-1,6-bisphosphatase	Inositol monophosphatase family protein
AT3G47070	3648.07	1.18133	0.225754	5.23283	1.66934e-07	9.00729e-06	protein_coding	N/A	N/A	N/A
AT1G27200	2854.2	1.18343	0.203003	5.82962	5.55523e-09	4.49616e-07	protein_coding	N/A	N/A	Domain of unknown function (DUF23)
AT3G25730	138.74	1.18485	0.259851	4.55971	5.12248e-06	0.000168907	protein_coding	EDF3	ethylene response DNA binding factor 3	ethylene response DNA binding factor 3
AT1G31173	549.073	1.18541	0.433144	2.73675	0.00620499	0.0460301	mirna	MIR167D	microRNA167D	MIR167D; miRNA
AT3G15320	136.267	1.18785	0.332881	3.56839	0.000359186	0.00529657	transposable_element_gene	N/A	N/A	transposable element gene
AT1G57560	58.3068	1.19054	0.361926	3.28945	0.00100382	0.0117915	protein_coding	AtMYB50	myb domain protein 50	myb domain protein 50
AT1G69630	52.7388	1.19206	0.412391	2.8906	0.00384512	0.0320438	protein_coding	N/A	N/A	F-box/RNI-like superfamily protein
AT5G24560	6.11562	1.19286	0.422396	2.82404	0.00474232	0.037736	protein_coding	AtPP2-B12	phloem protein 2-B12	phloem protein 2-B12
AT3G48720	1870.16	1.19399	0.2746	4.34811	1.37318e-05	0.00038065	protein_coding	DCF	DEFICIENT IN CUTIN FERULATE	HXXXD-type acyl-transferase family protein
AT3G61840	78.843	1.19481	0.389689	3.06607	0.00216895	0.0210081	protein_coding	N/A	N/A	Protein of unknown function (DUF688)
AT2G38400	3125.03	1.19717	0.233314	5.13113	2.88001e-07	1.42778e-05	protein_coding	AGT3	alanine:glyoxylate aminotransferase 3	alanine:glyoxylate aminotransferase 3
AT5G03350	404.061	1.19727	0.43653	2.7427	0.00609367	0.045478	protein_coding	SAI-LLP1	SA-induced legume lectin-like protein 1	Legume lectin family protein
AT1G78170	140.871	1.19736	0.348391	3.43682	0.000588584	0.00773449	protein_coding	N/A	N/A	N/A
AT3G10420	8126.48	1.20011	0.246582	4.86699	1.1331e-06	4.76594e-05	protein_coding	SPD1	SEEDLING PLASTID DEVELOPMENT 1	P-loop containing nucleoside triphosphate hydrolases superfamily protein
AT1G78995	1130.01	1.20161	0.300509	3.99857	6.37266e-05	0.00135622	protein_coding	N/A	N/A	N/A
AT5G47330	930.275	1.20448	0.382841	3.14616	0.0016543	0.0170843	protein_coding	N/A	N/A	alpha/beta-Hydrolases superfamily protein
AT5G67520	1954.07	1.20688	0.351146	3.43696	0.000588284	0.00773449	protein_coding	APK4	adenosine-5'-phosphosulfate (APS) kinase 4	adenosine-5'-phosphosulfate (APS) kinase 4
AT5G39770	37.9239	1.20757	0.3753	3.21763	0.00129256	0.0141487	protein_coding	N/A	N/A	Restriction endonuclease, type II-like superfamily protein
AT1G78210	1949.72	1.2084	0.152334	7.93253	2.1473e-15	6.46216e-13	protein_coding	N/A	N/A	alpha/beta-Hydrolases superfamily protein
AT1G51610	2572.97	1.20875	0.14864	8.13211	4.21868e-16	1.40845e-13	protein_coding	N/A	N/A	Cation efflux family protein
AT5G23360	238.946	1.21002	0.32919	3.67576	0.000237145	0.0038407	protein_coding	N/A	N/A	GRAM domain-containing protein / ABA-responsive protein-related
AT4G40070	490.173	1.2117	0.278921	4.34423	1.39766e-05	0.000385837	protein_coding	ATL32	Arabidopsis TÃ³xicos en Levadura 32	RING/U-box superfamily protein
AT2G28080	881.955	1.21558	0.26111	4.65544	3.23292e-06	0.00011513	protein_coding	N/A	N/A	UDP-Glycosyltransferase superfamily protein
AT3G01220	38.3743	1.21658	0.396308	3.06978	0.00214215	0.0208525	protein_coding	ATHB20	homeobox protein 20	homeobox protein 20
AT2G16060	77.1514	1.21661	0.400324	3.03905	0.00237325	0.0224477	protein_coding	AHB1	hemoglobin 1	hemoglobin 1
AT5G49615	9.6971	1.21685	0.449069	2.70973	0.00673389	0.0489731	other_rna	TAS3b	trans-acting siRNA3B	TAS3b (trans-acting siRNA 3b); other RNA
AT5G51390	46.7541	1.21823	0.393118	3.09889	0.00194245	0.0193223	protein_coding	N/A	N/A	N/A
AT4G11590	92.295	1.21943	0.432262	2.82104	0.00478678	0.0380078	protein_coding	N/A	N/A	F-box associated ubiquitination effector family protein
AT3G02250	3458.24	1.22151	0.221117	5.52426	3.3088e-08	2.21628e-06	protein_coding	RRT2	N/A	O-fucosyltransferase family protein
AT3G06070	501.245	1.2223	0.413382	2.95682	0.00310825	0.0276277	protein_coding	N/A	N/A	N/A
AT3G62740	1250.84	1.22364	0.18199	6.72363	1.77249e-11	2.61191e-09	protein_coding	BGLU7	beta glucosidase 7	beta glucosidase 7
AT4G39330	650.116	1.22525	0.284243	4.31056	1.62845e-05	0.000439887	protein_coding	ATCAD9	N/A	cinnamyl alcohol dehydrogenase 9
AT5G15230	188.734	1.22694	0.422633	2.90309	0.00369504	0.0312271	protein_coding	GASA4	GAST1 protein homolog 4	GAST1 protein homolog 4
AT3G24170	4791.03	1.22831	0.233905	5.25132	1.51017e-07	8.27377e-06	protein_coding	ATGR1	glutathione-disulfide reductase	glutathione-disulfide reductase
AT5G17850	934.061	1.23145	0.217848	5.6528	1.57853e-08	1.14334e-06	protein_coding	CCX2	CATION/Ca2+EXCHANGER2	Sodium/calcium exchanger family protein
AT1G75050	11.0544	1.23272	0.454014	2.71516	0.00662429	0.0483736	protein_coding	N/A	N/A	Pathogenesis-related thaumatin superfamily protein
AT3G05800	11.0988	1.23288	0.442062	2.78893	0.0052882	0.040984	protein_coding	AIF1	AtBS1(activation-tagged BRI1 suppressor 1)-interacting factor 1	AtBS1(activation-tagged BRI1 suppressor 1)-interacting factor 1
AT1G76580	7471.95	1.23317	0.155422	7.93434	2.11625e-15	6.46216e-13	protein_coding	N/A	N/A	Squamosa promoter-binding protein-like (SBP domain) transcription factor family protein
AT1G80050	813.067	1.23392	0.22828	5.40529	6.4702e-08	3.91753e-06	protein_coding	APT2	adenine phosphoribosyl transferase 2	adenine phosphoribosyl transferase 2
AT3G01550	307.402	1.23413	0.208078	5.93109	3.00937e-09	2.5618e-07	protein_coding	ATPPT2	PHOSPHOENOLPYRUVATE (PEP)/PHOSPHATE TRANSLOCATOR 2	phosphoenolpyruvate (pep)/phosphate translocator 2
AT5G04190	68.4369	1.23427	0.39888	3.09434	0.0019725	0.019517	protein_coding	PKS4	phytochrome kinase substrate 4	phytochrome kinase substrate 4
AT3G55630	1495.08	1.23628	0.368572	3.35425	0.00079581	0.00985743	protein_coding	ATDFD	DHFS-FPGS homolog D	DHFS-FPGS homolog D
AT1G80745	146.327	1.23775	0.311082	3.97885	6.92486e-05	0.00144637	protein_coding	N/A	N/A	Transcription factor TFIIIC, tau55-related protein
AT4G13210	58.7001	1.24178	0.443186	2.80194	0.00507966	0.0397572	protein_coding	N/A	N/A	Pectin lyase-like superfamily protein
AT5G01600	12072.1	1.24472	0.331786	3.75157	0.000175733	0.00303547	protein_coding	ATFER1	ARABIDOPSIS THALIANA FERRETIN 1	ferretin 1
AT1G11220	53.3836	1.24652	0.34727	3.58948	0.000331338	0.0049752	protein_coding	N/A	N/A	Protein of unknown function (DUF761)
AT5G64000	523.353	1.24683	0.303073	4.11397	3.88918e-05	0.000913189	protein_coding	ATSAL2	N/A	Inositol monophosphatase family protein
AT5G56960	10.5314	1.24918	0.44406	2.81309	0.00490674	0.0387301	protein_coding	N/A	N/A	basic helix-loop-helix (bHLH) DNA-binding family protein
AT1G80120	2416.06	1.25005	0.257893	4.84715	1.25251e-06	5.19657e-05	protein_coding	N/A	N/A	Protein of unknown function (DUF567)
AT2G42830	16.6594	1.25041	0.451795	2.76766	0.0056461	0.0430174	protein_coding	AGL5	AGAMOUS-like 5	K-box region and MADS-box transcription factor family protein
AT4G23493	407.084	1.25106	0.263563	4.74671	2.06756e-06	7.91713e-05	protein_coding	N/A	N/A	N/A
AT4G08910	7.20991	1.25152	0.426157	2.93677	0.00331652	0.0289123	protein_coding	N/A	N/A	N/A
AT5G20830	12192.3	1.25236	0.393835	3.17991	0.00147323	0.0157	protein_coding	ASUS1	N/A	sucrose synthase 1
AT5G61490	155.173	1.25236	0.295807	4.23372	2.2986e-05	0.000589587	protein_coding	N/A	N/A	Uncharacterised conserved protein (UCP012943)
AT3G52430	2762.05	1.25488	0.307043	4.087	4.3699e-05	0.00100292	protein_coding	ATPAD4	ARABIDOPSIS PHYTOALEXIN DEFICIENT 4	alpha/beta-Hydrolases superfamily protein
AT5G37500	8246.49	1.25638	0.237598	5.28782	1.2378e-07	6.99684e-06	protein_coding	GORK	gated outwardly-rectifying K+ channel	gated outwardly-rectifying K+ channel
AT2G35370	6882.62	1.25875	0.258778	4.8642	1.14919e-06	4.81674e-05	protein_coding	GDCH	glycine decarboxylase complex H	glycine decarboxylase complex H
AT5G57800	21002	1.25878	0.240969	5.22381	1.75275e-07	9.38622e-06	protein_coding	CER3	ECERIFERUM 3	Fatty acid hydroxylase superfamily
AT3G45970	1465.42	1.25888	0.273232	4.60738	4.07767e-06	0.000141902	protein_coding	ATEXLA1	expansin-like A1	expansin-like A1
AT5G43860	744.514	1.25956	0.262513	4.7981	1.60181e-06	6.38542e-05	protein_coding	ATCLH2	ARABIDOPSIS THALIANA CHLOROPHYLLASE 2	chlorophyllase 2
AT5G01810	2737.35	1.25964	0.181763	6.93014	4.2042e-12	7.24444e-10	protein_coding	ATPK10	PROTEIN KINASE 10	CBL-interacting protein kinase 15
AT5G61270	278.397	1.25977	0.386324	3.26092	0.00111053	0.0127095	protein_coding	PIF7	phytochrome-interacting factor7	phytochrome-interacting factor7
AT5G09820	357.738	1.26015	0.342894	3.67504	0.000237808	0.0038407	protein_coding	FBN5	Fibrillin5	Plastid-lipid associated protein PAP / fibrillin family protein
AT4G04030	21.0576	1.2636	0.428875	2.94632	0.00321577	0.028305	protein_coding	ATOFP9	ARABIDOPSIS THALIANA OVATE FAMILY PROTEIN 9	ovate family protein 9
AT2G45650	880.068	1.26621	0.370057	3.42167	0.000622388	0.00808424	protein_coding	AGL6	AGAMOUS-like 6	AGAMOUS-like 6
AT5G02260	404.845	1.26645	0.285577	4.43472	9.21938e-06	0.000269361	protein_coding	ATEXP9	N/A	expansin A9
AT1G08890	517.744	1.2666	0.213038	5.94541	2.75771e-09	2.38559e-07	protein_coding	N/A	N/A	Major facilitator superfamily protein
AT3G58440	20.0151	1.26715	0.45865	2.76277	0.00573128	0.0434873	protein_coding	N/A	N/A	TRAF-like superfamily protein
AT1G27950	839.267	1.26822	0.204171	6.21157	5.24586e-10	5.46772e-08	protein_coding	LTPG1	glycosylphosphatidylinositol-anchored lipid protein transfer 1	glycosylphosphatidylinositol-anchored lipid protein transfer 1
AT4G01670	334.686	1.26865	0.309523	4.09872	4.15439e-05	0.000964857	protein_coding	N/A	N/A	N/A
AT2G31360	5707.18	1.26879	0.246272	5.15198	2.57745e-07	1.29888e-05	protein_coding	ADS2	16:0delta9 desaturase 2	16:0delta9 desaturase 2
AT5G50720	1101.82	1.27159	0.19837	6.41021	1.45316e-10	1.75422e-08	protein_coding	ATHVA22E	ARABIDOPSIS THALIANA HVA22 HOMOLOGUE E	HVA22 homologue E
AT2G16700	3283.23	1.27203	0.331272	3.83983	0.000123122	0.00228165	protein_coding	ADF5	actin depolymerizing factor 5	actin depolymerizing factor 5
AT3G50930	1521.07	1.27238	0.24479	5.19784	2.01613e-07	1.05327e-05	protein_coding	AtBCS1	N/A	cytochrome BC1 synthesis
AT1G29860	25.9248	1.27398	0.410919	3.10032	0.0019331	0.0192472	protein_coding	ATWRKY71	WRKY DNA-BINDING PROTEIN 71	WRKY DNA-binding protein 71
AT2G36420	754.674	1.27403	0.373938	3.40705	0.000656693	0.00844258	protein_coding	TRM27	TON1 Recruiting Motif 27	N/A
AT2G44170	29.8198	1.27421	0.414288	3.07566	0.00210036	0.0205544	pseudogene	ATNMT2	ARABIDOPSIS N-MYRISTOYLTRANSFERASE 2	N/A
AT3G15740	73.022	1.2754	0.353068	3.61233	0.000303461	0.00467488	protein_coding	N/A	N/A	RING/U-box superfamily protein
AT1G10370	758.327	1.27662	0.294892	4.3291	1.49719e-05	0.00041066	protein_coding	ATGSTU17	GLUTATHIONE S-TRANSFERASE TAU 17	Glutathione S-transferase family protein
AT1G73190	29.5736	1.27758	0.45745	2.79283	0.00522494	0.0406559	protein_coding	ALPHA-TIP	ALPHA-TONOPLAST INTRINSIC PROTEIN	Aquaporin-like superfamily protein
AT1G62570	1544.73	1.27849	0.386261	3.30991	0.000933253	0.0111713	protein_coding	FMO GS-OX4	flavin-monooxygenase glucosinolate S-oxygenase 4	flavin-monooxygenase glucosinolate S-oxygenase 4
AT5G43770	33.756	1.27965	0.433755	2.95016	0.00317609	0.0280428	protein_coding	N/A	N/A	proline-rich family protein
AT1G66450	94.3836	1.28127	0.332299	3.85579	0.000115356	0.00216401	protein_coding	N/A	N/A	Cysteine/Histidine-rich C1 domain family protein
AT5G06300	39.3877	1.28529	0.373076	3.44511	0.000570819	0.00757089	protein_coding	LOG7	LONELY GUY 7	Putative lysine decarboxylase family protein
AT4G04510	46.3256	1.28873	0.448059	2.87624	0.00402446	0.0332652	protein_coding	CRK38	cysteine-rich RLK (RECEPTOR-like protein kinase) 38	cysteine-rich RLK (RECEPTOR-like protein kinase) 38
AT4G04490	78.7172	1.29333	0.401309	3.22277	0.00126959	0.01394	protein_coding	CRK36	cysteine-rich RLK (RECEPTOR-like protein kinase) 36	cysteine-rich RLK (RECEPTOR-like protein kinase) 36
AT5G09976	158.866	1.29396	0.42126	3.07164	0.00212887	0.0207327	protein_coding	N/A	N/A	N/A
AT1G14350	4363.28	1.29609	0.184528	7.0238	2.15918e-12	3.88136e-10	protein_coding	AtMYB124	myb domain protein 124	Duplicated homeodomain-like superfamily protein
AT1G53100	452.632	1.29633	0.327842	3.95414	7.68104e-05	0.00156604	protein_coding	N/A	N/A	Core-2/I-branching beta-1,6-N-acetylglucosaminyltransferase family protein
AT4G12890	22.2584	1.29725	0.431433	3.00684	0.00263975	0.0242368	protein_coding	N/A	N/A	Gamma interferon responsive lysosomal thiol (GILT) reductase family protein
AT1G09080	65.9135	1.29928	0.450078	2.88679	0.00389199	0.0324084	protein_coding	BIP3	binding protein 3	Heat shock protein 70 (Hsp 70) family protein
AT1G14390	1175.02	1.29945	0.341598	3.80405	0.00014235	0.00255811	protein_coding	N/A	N/A	Leucine-rich repeat protein kinase family protein
AT1G35250	529.667	1.30188	0.354662	3.67076	0.000241834	0.00388516	protein_coding	ALT2	acyl-lipid thioesterase 2	Thioesterase superfamily protein
AT1G09340	11516.4	1.30245	0.1316	9.89707	4.2864e-23	2.61679e-20	protein_coding	CRB	chloroplast RNA binding	chloroplast RNA binding
AT2G15090	478.939	1.30325	0.363752	3.5828	0.00033993	0.00507851	protein_coding	KCS8	3-ketoacyl-CoA synthase 8	3-ketoacyl-CoA synthase 8
AT2G18328	1633.57	1.30355	0.416646	3.12867	0.001756	0.0179266	protein_coding	ATRL4	RAD-like 4	RAD-like 4
AT3G11930	961.428	1.30456	0.339591	3.84158	0.000122245	0.00227131	protein_coding	N/A	N/A	Adenine nucleotide alpha hydrolases-like superfamily protein
AT2G17770	105.37	1.30606	0.304486	4.28938	1.79175e-05	0.000476767	protein_coding	ATBZIP27	basic region/leucine zipper motif 27	basic region/leucine zipper motif 27
AT5G50660	56.6998	1.3076	0.414308	3.1561	0.00159894	0.0166819	protein_coding	N/A	N/A	Protein of unknown function (DUF 3339)
AT1G61255	18.9725	1.30787	0.434981	3.00674	0.00264067	0.0242368	protein_coding	N/A	N/A	N/A
AT4G28140	515.405	1.31015	0.335804	3.90153	9.55859e-05	0.00186689	protein_coding	ERF54	ETHYLENE RESPONSIVE FACTOR54	Integrase-type DNA-binding superfamily protein
AT4G21930	1454.25	1.31037	0.294252	4.45322	8.45931e-06	0.000255297	protein_coding	N/A	N/A	Protein of unknown function, DUF584
AT3G23630	88.5531	1.31398	0.378406	3.47241	0.000515799	0.00699307	protein_coding	ATIPT7	ARABIDOPSIS THALIANA ISOPENTENYLTRANSFERASE 7	isopentenyltransferase 7
AT3G02150	202.636	1.31421	0.387245	3.39375	0.000689415	0.00878241	protein_coding	A-PTF-1	N/A	plastid transcription factor 1
AT1G17665	488.935	1.31805	0.245377	5.37155	7.8064e-08	4.60195e-06	protein_coding	N/A	N/A	N/A
AT1G51402	118.467	1.31831	0.386162	3.41388	0.000640444	0.0082785	protein_coding	N/A	N/A	N/A
AT1G69490	303.848	1.31902	0.28785	4.58231	4.59874e-06	0.000155723	protein_coding	ANAC029	Arabidopsis NAC domain containing protein 29	NAC-like, activated by AP3/PI
AT5G04275	12.2219	1.32485	0.457326	2.89696	0.00376799	0.03161	mirna	EAT	EARLY ACTIVATION TAGGED	MIR172/MIR172B; miRNA
AT3G27250	791.209	1.32721	0.17218	7.7083	1.2751e-14	3.13161e-12	protein_coding	AITR1	N/A	N/A
AT1G09932	122.397	1.32954	0.334916	3.96976	7.19442e-05	0.00148381	protein_coding	N/A	N/A	Phosphoglycerate mutase family protein
AT1G62710	3822.5	1.33241	0.277104	4.80834	1.52189e-06	6.11245e-05	protein_coding	AEP2	asparaginyl endopeptidase 2	beta vacuolar processing enzyme
AT4G23900	971.102	1.33342	0.229047	5.82159	5.82894e-09	4.68222e-07	protein_coding	N/A	N/A	Nucleoside diphosphate kinase family protein
AT1G18060	2511.69	1.33404	0.270016	4.9406	7.78828e-07	3.41009e-05	protein_coding	FBN-like	N/A	N/A
AT3G56090	445.735	1.33448	0.232842	5.73125	9.96918e-09	7.60755e-07	protein_coding	ATFER3	ferritin 3	ferritin 3
AT4G28150	204.274	1.3371	0.323791	4.12953	3.63506e-05	0.00086589	protein_coding	N/A	N/A	Protein of unknown function (DUF789)
AT5G05790	3274.42	1.33817	0.331461	4.03719	5.40942e-05	0.00118304	protein_coding	N/A	N/A	Duplicated homeodomain-like superfamily protein
AT2G36895	2161.73	1.33927	0.196356	6.82063	9.06434e-12	1.41371e-09	protein_coding	N/A	N/A	N/A
AT3G07380	16.6499	1.33934	0.457744	2.92596	0.00343394	0.0296217	protein_coding	N/A	N/A	Domain of unknown function (DUF23)
AT1G08630	2832.42	1.34154	0.360171	3.72474	0.00019552	0.0033025	protein_coding	THA1	threonine aldolase 1	threonine aldolase 1
AT5G37940	252.819	1.34241	0.326659	4.10953	3.96471e-05	0.000926848	protein_coding	N/A	N/A	Zinc-binding dehydrogenase family protein
AT4G17090	46110.9	1.3443	0.359008	3.74448	0.000180765	0.00310983	protein_coding	AtBAM3	N/A	chloroplast beta-amylase
AT5G53710	24.9637	1.3464	0.452956	2.97247	0.00295416	0.0265887	protein_coding	N/A	N/A	N/A
AT3G08040	882.267	1.34701	0.351296	3.8344	0.000125871	0.00232654	protein_coding	ATFRD3	N/A	MATE efflux family protein
AT3G56790	154.758	1.34974	0.424598	3.17888	0.00147846	0.0157246	protein_coding	N/A	N/A	RNA splicing factor-related
AT1G70650	846.068	1.34979	0.229077	5.89229	3.80876e-09	3.20401e-07	protein_coding	N/A	N/A	Ran BP2/NZF zinc finger-like superfamily protein
AT3G28910	408.633	1.34982	0.234573	5.75435	8.69763e-09	6.78256e-07	protein_coding	ATMYB30	N/A	myb domain protein 30
AT1G05490	498.98	1.35011	0.269538	5.00897	5.47234e-07	2.49713e-05	protein_coding	chr31	chromatin remodeling 31	chromatin remodeling 31
AT5G65390	389.169	1.35069	0.315576	4.28008	1.8683e-05	0.00049406	protein_coding	AGP7	arabinogalactan protein 7	arabinogalactan protein 7
AT5G38420	38666.9	1.35137	0.387779	3.4849	0.000492314	0.00676481	protein_coding	DEG24	N/A	Ribulose bisphosphate carboxylase (small chain) family protein
AT5G20935	293.943	1.35159	0.273792	4.93657	7.95097e-07	3.4742e-05	protein_coding	CRR42	CHLORORESPIRATORY REDUCTION 42	N/A
AT3G49760	126.138	1.35375	0.403066	3.35862	0.000783323	0.00973097	protein_coding	AtbZIP5	basic leucine-zipper 5	basic leucine-zipper 5
AT5G36920	183.464	1.35899	0.292237	4.65031	3.31442e-06	0.000117445	protein_coding	ARACIN2	ARACIN2	N/A
ATMG00460	133.415	1.3597	0.34498	3.94139	8.10115e-05	0.00162116	pre_trna	TRNI	N/A	N/A
AT5G06570	1109.65	1.36078	0.307396	4.42679	9.56472e-06	0.000277299	protein_coding	N/A	N/A	alpha/beta-Hydrolases superfamily protein
AT5G40420	41.4504	1.36163	0.42958	3.16968	0.00152606	0.0160944	protein_coding	OLE2	OLEOSIN 2	oleosin 2
AT1G53035	1004.03	1.3639	0.298128	4.5749	4.76458e-06	0.000160323	protein_coding	N/A	N/A	N/A
AT2G47010	71.8861	1.36433	0.393185	3.46995	0.000520552	0.00703965	protein_coding	N/A	N/A	N/A
AT5G07010	169.174	1.36735	0.446198	3.06445	0.00218068	0.0210645	protein_coding	ATST2A	ARABIDOPSIS THALIANA SULFOTRANSFERASE 2A	sulfotransferase 2A
AT2G04450	284.648	1.37344	0.379699	3.61718	0.000297825	0.00459467	protein_coding	ATNUDT6	nudix hydrolase homolog 6	nudix hydrolase homolog 6
AT1G30730	8.88702	1.37515	0.444633	3.09276	0.00198301	0.0195891	protein_coding	AtBBE11	N/A	FAD-binding Berberine family protein
AT4G18080	23.7433	1.37691	0.453684	3.03496	0.0024057	0.0227062	protein_coding	N/A	N/A	N/A
AT1G53160	106.867	1.38051	0.393156	3.51135	0.000445834	0.00624255	protein_coding	FTM6	FLORAL TRANSITION AT THE MERISTEM6	squamosa promoter binding protein-like 4
AT4G26530	14047.2	1.38131	0.300269	4.60024	4.21996e-06	0.000145432	protein_coding	AtFBA5	N/A	Aldolase superfamily protein
AT1G68270	4926.65	1.3876	0.365595	3.79545	0.000147375	0.00261977	protein_coding	N/A	N/A	AMP-dependent synthetase and ligase family protein
AT2G39200	2063.94	1.38889	0.430499	3.22623	0.00125434	0.0138295	protein_coding	ATMLO12	MILDEW RESISTANCE LOCUS O 12	Seven transmembrane MLO family protein
AT4G27560	1572.32	1.3899	0.241875	5.74636	9.11826e-09	7.05906e-07	protein_coding	UGT79B2	N/A	UDP-Glycosyltransferase superfamily protein
AT5G65510	32.893	1.39002	0.410657	3.38487	0.000712116	0.00902478	protein_coding	AIL7	AINTEGUMENTA-like 7	AINTEGUMENTA-like 7
AT1G63820	63.9852	1.39311	0.413553	3.36864	0.000755399	0.00949447	protein_coding	N/A	N/A	CCT motif family protein
AT1G54010	43.0898	1.39399	0.379089	3.67722	0.000235786	0.00383121	protein_coding	GLL23	GDSL-like lipase 23	GDSL-like Lipase/Acylhydrolase superfamily protein
AT5G50450	903.379	1.39547	0.406083	3.43643	0.000589434	0.00773614	protein_coding	N/A	N/A	HCP-like superfamily protein with MYND-type zinc finger
AT2G44240	100.332	1.39831	0.433307	3.22706	0.00125068	0.0138034	protein_coding	N/A	N/A	Protein of Unknown Function (DUF239)
AT5G26310	36.309	1.40136	0.442096	3.16982	0.00152535	0.0160944	protein_coding	UGT72E3	N/A	UDP-Glycosyltransferase superfamily protein
AT1G78070	7798.57	1.40195	0.305941	4.58241	4.59638e-06	0.000155723	protein_coding	N/A	N/A	Transducin/WD40 repeat-like superfamily protein
AT1G22490	82.1547	1.41062	0.355072	3.97276	7.10458e-05	0.00147239	protein_coding	bHLH094	N/A	basic helix-loop-helix (bHLH) DNA-binding superfamily protein
AT1G55320	280.088	1.41103	0.218011	6.47226	9.65459e-11	1.19936e-08	protein_coding	AAE18	acyl-activating enzyme 18	acyl-activating enzyme 18
AT5G10410	997.534	1.41157	0.144403	9.77526	1.4379e-22	8.53436e-20	protein_coding	PICALM10b	N/A	ENTH/ANTH/VHS superfamily protein
AT5G37980	2059.48	1.41285	0.228176	6.19192	5.94372e-10	5.96882e-08	protein_coding	N/A	N/A	Zinc-binding dehydrogenase family protein
AT5G15780	288.14	1.4129	0.237935	5.93816	2.88235e-09	2.48336e-07	protein_coding	N/A	N/A	Pollen Ole e 1 allergen and extensin family protein
AT5G41460	612.432	1.4138	0.310393	4.55489	5.2414e-06	0.000172562	protein_coding	N/A	N/A	Protein of unknown function (DUF604)
AT5G17030	7.00407	1.4139	0.443755	3.18621	0.0014415	0.0154544	protein_coding	UGT78D3	UDP-glucosyl transferase 78D3	UDP-glucosyl transferase 78D3
AT3G23950	56.1443	1.41392	0.329184	4.29521	1.74531e-05	0.000466733	protein_coding	N/A	N/A	F-box family protein
AT1G15405	258.69	1.41517	0.382712	3.69774	0.000217523	0.00361136	other_rna	N/A	N/A	other RNA
AT1G61860	114.712	1.41626	0.376666	3.75999	0.000169918	0.00296138	protein_coding	PBL41	PBS1-Like 41	Protein kinase superfamily protein
AT5G38340	258.595	1.42084	0.295391	4.81001	1.50923e-06	6.073e-05	protein_coding	N/A	N/A	Disease resistance protein (TIR-NBS-LRR class) family
AT4G10270	154.625	1.42136	0.259216	5.4833	4.17453e-08	2.69478e-06	protein_coding	WIP4	Wound-induced polypeptide 4	Wound-responsive family protein
AT1G49830	436.64	1.4224	0.320437	4.43892	9.04106e-06	0.000266957	protein_coding	N/A	N/A	basic helix-loop-helix (bHLH) DNA-binding superfamily protein
AT1G06780	5073.98	1.42305	0.188549	7.54739	4.44063e-14	1.00939e-11	protein_coding	GAUT6	galacturonosyltransferase 6	galacturonosyltransferase 6
AT2G18870	16.3481	1.42428	0.447077	3.18577	0.00144371	0.015458	protein_coding	VEL3	vernalization5/VIN3-like 3	vernalization5/VIN3-like
AT5G43300	83.8715	1.42441	0.393069	3.62383	0.000290278	0.00449773	protein_coding	AtGDPD3	N/A	PLC-like phosphodiesterases superfamily protein
AT4G19120	3850.62	1.42446	0.265958	5.35598	8.50944e-08	4.92741e-06	protein_coding	ERD3	early-responsive to dehydration 3	S-adenosyl-L-methionine-dependent methyltransferases superfamily protein
AT5G64990	292.445	1.42586	0.225119	6.33378	2.39221e-10	2.76294e-08	protein_coding	AtRABH1a	RAB GTPase homolog H1A	RAB GTPase homolog H1A
AT4G01140	130.292	1.42993	0.33682	4.24539	2.18215e-05	0.000563796	protein_coding	N/A	N/A	Protein of unknown function (DUF1191)
AT2G32680	1665.79	1.4306	0.166288	8.60313	7.75687e-18	3.18733e-15	protein_coding	AtRLP23	receptor like protein 23	receptor like protein 23
AT4G39710	1746.51	1.43584	0.304929	4.70878	2.49202e-06	9.29265e-05	protein_coding	FKBP16-2	FK506-binding protein 16-2	FK506-binding protein 16-2
AT3G02990	312.054	1.43667	0.216516	6.63539	3.23642e-11	4.64111e-09	protein_coding	ATHSFA1E	heat shock transcription factor A1E	heat shock transcription factor A1E
AT5G09978	117.853	1.43682	0.442697	3.2456	0.00117203	0.0131873	protein_coding	PEP7	elicitor peptide 7 precursor	elicitor peptide 7 precursor
AT2G40340	302.786	1.43745	0.213293	6.73934	1.5911e-11	2.37742e-09	protein_coding	AtERF48	N/A	Integrase-type DNA-binding superfamily protein
AT1G66360	603.314	1.4409	0.307121	4.69164	2.7102e-06	9.92417e-05	protein_coding	CAR2	C2-domain ABA-related2	Calcium-dependent lipid-binding (CaLB domain) family protein
AT5G28080	430.941	1.44114	0.171645	8.39601	4.61896e-17	1.78853e-14	protein_coding	AtWNK9	N/A	Protein kinase superfamily protein
AT5G64260	5008.85	1.44633	0.296076	4.88501	1.03425e-06	4.38467e-05	protein_coding	EXL2	EXORDIUM like 2	EXORDIUM like 2
AT2G35960	1675.46	1.44751	0.305158	4.74348	2.10078e-06	8.0156e-05	protein_coding	NHL12	NDR1/HIN1-like 12	NDR1/HIN1-like 12
AT4G22470	13.5277	1.44913	0.444051	3.26342	0.00110077	0.0126169	protein_coding	AtDHyPRP1	N/A	protease inhibitor/seed storage/lipid transfer protein (LTP) family protein
AT5G25160	232.402	1.45051	0.347067	4.17935	2.92339e-05	0.000721294	protein_coding	ZFP3	zinc finger protein 3	zinc finger protein 3
AT2G01020	1765.09	1.45459	0.368585	3.94642	7.93293e-05	0.00160022	ribosomal_rna	N/A	N/A	rRNA
AT5G66640	55.0796	1.45591	0.362501	4.0163	5.91189e-05	0.00127082	protein_coding	DAR3	DA1-related protein 3	DA1-related protein 3
AT1G61930	525.612	1.45803	0.186872	7.80226	6.08101e-15	1.64472e-12	protein_coding	S40-6	N/A	Protein of unknown function, DUF584
AT1G01590	1145.4	1.4607	0.282563	5.16946	2.34774e-07	1.19912e-05	protein_coding	ATFRO1	FERRIC REDUCTION OXIDASE 1	ferric reduction oxidase 1
AT5G42200	186.836	1.46182	0.283705	5.15262	2.56868e-07	1.29752e-05	protein_coding	ATL23	Arabidopsis TÃ³xicos en Levadura 23	RING/U-box superfamily protein
AT5G65300	417.54	1.46371	0.219911	6.65591	2.81547e-11	4.06474e-09	protein_coding	SUPA	N/A	N/A
AT4G10500	1863.95	1.46604	0.350992	4.17683	2.95597e-05	0.000727653	protein_coding	DLO1	DMR6-LIKE OXYGENASE 1	2-oxoglutarate (2OG) and Fe(II)-dependent oxygenase superfamily protein
AT5G25110	2751.93	1.46653	0.232261	6.31413	2.71679e-10	3.07654e-08	protein_coding	CIPK25	CBL-interacting protein kinase 25	CBL-interacting protein kinase 25
AT3G41979	1722.47	1.46884	0.371303	3.9559	7.62466e-05	0.00155752	ribosomal_rna	N/A	N/A	rRNA
AT1G46768	778.826	1.46924	0.256257	5.73345	9.841e-09	7.53666e-07	protein_coding	RAP2.1	related to AP2 1	related to AP2 1
AT3G52460	100.992	1.46936	0.300729	4.88599	1.02909e-06	4.37871e-05	protein_coding	N/A	N/A	hydroxyproline-rich glycoprotein family protein
AT3G14760	52.1615	1.46969	0.385413	3.81329	0.000137128	0.00248939	protein_coding	N/A	N/A	N/A
AT3G53530	248.214	1.47086	0.269508	5.45757	4.82694e-08	3.06045e-06	protein_coding	AtHMP30	HEAVY METAL ASSOCIATED PROTEIN 30	Chloroplast-targeted copper chaperone protein
AT2G21140	101.043	1.47279	0.439069	3.35435	0.000795528	0.00985743	protein_coding	ATPRP2	proline-rich protein 2	proline-rich protein 2
AT4G28340	29.1743	1.4744	0.42537	3.46616	0.000527954	0.00713	protein_coding	N/A	N/A	N/A
AT1G35290	2023.3	1.47684	0.214232	6.89365	5.43798e-12	9.14907e-10	protein_coding	ALT1	acyl-lipid thioesterase 1	Thioesterase superfamily protein
AT1G75030	71.7358	1.48288	0.426974	3.47301	0.000514665	0.0069823	protein_coding	ATLP-3	thaumatin-like protein 3	thaumatin-like protein 3
AT5G59810	31.0764	1.48324	0.453912	3.26767	0.00108436	0.0125275	protein_coding	ATSBT5.4	N/A	Subtilase family protein
AT5G17760	2170.5	1.48395	0.238166	6.23074	4.64243e-10	4.93506e-08	protein_coding	N/A	N/A	P-loop containing nucleoside triphosphate hydrolases superfamily protein
AT5G10770	19791.7	1.48683	0.257823	5.76688	8.07503e-09	6.34336e-07	protein_coding	N/A	N/A	Eukaryotic aspartyl protease family protein
AT4G00400	435.971	1.4928	0.438854	3.40158	0.000669965	0.00857707	protein_coding	AtGPAT8	GLYCEROL-3-PHOSPHATE sn-2-ACYLTRANSFERASE 8	glycerol-3-phosphate acyltransferase 8
AT5G16350	4104.46	1.49702	0.184028	8.13476	4.12751e-16	1.39988e-13	protein_coding	N/A	N/A	O-acyltransferase (WSD1-like) family protein
AT1G17490	429.477	1.49857	0.244862	6.12007	9.35364e-10	9.00266e-08	protein_coding	N/A	N/A	N/A
AT1G11210	3780.6	1.50028	0.307077	4.88567	1.03079e-06	4.37871e-05	protein_coding	N/A	N/A	Protein of unknown function (DUF761)
AT3G27660	181.682	1.50201	0.40935	3.66924	0.000243269	0.00389942	protein_coding	OLE3	OLEOSIN 3	oleosin 4
AT2G45850	4201.62	1.50252	0.244873	6.13594	8.46584e-10	8.2598e-08	protein_coding	AHL9	AT-hook motif nuclear localized protein 9	AT hook motif DNA-binding family protein
AT4G36610	123.308	1.5039	0.365606	4.11344	3.89805e-05	0.000914267	protein_coding	N/A	N/A	alpha/beta-Hydrolases superfamily protein
AT3G05327	160.359	1.50545	0.279813	5.38018	7.44103e-08	4.45357e-06	protein_coding	N/A	N/A	Cyclin family protein
AT3G28340	126.673	1.50692	0.269738	5.58661	2.3155e-08	1.64369e-06	protein_coding	GATL10	galacturonosyltransferase-like 10	galacturonosyltransferase-like 10
AT5G24530	12228.6	1.50756	0.323938	4.65386	3.25783e-06	0.000115631	protein_coding	AtDMR6	N/A	2-oxoglutarate (2OG) and Fe(II)-dependent oxygenase superfamily protein
AT1G13260	4529.27	1.51209	0.317726	4.75911	1.94445e-06	7.58158e-05	protein_coding	AtRAV1	N/A	related to ABI3/VP1 1
ATMG00513	14482.6	1.5123	0.390756	3.87021	0.000108743	0.00206265	protein_coding	NAD5	NADH DEHYDROGENASE SUBUNIT 5	NADH dehydrogenase 5A
AT1G52827	941.982	1.51682	0.265185	5.71986	1.06615e-08	8.06994e-07	protein_coding	ATCDT1	N/A	cadmium tolerance 1
AT5G43750	1054.71	1.51887	0.244943	6.20093	5.6132e-10	5.73862e-08	protein_coding	NDH18	NAD(P)H dehydrogenase 18	NAD(P)H dehydrogenase 18
AT5G59820	182.53	1.52041	0.229844	6.61495	3.71678e-11	5.19062e-09	protein_coding	AtZAT12	N/A	C2H2-type zinc finger family protein
AT5G37260	311.537	1.52093	0.229694	6.62156	3.55435e-11	4.99643e-09	protein_coding	CIR1	CIRCADIAN 1	Homeodomain-like superfamily protein
AT1G76590	7290.96	1.52353	0.212606	7.16597	7.72368e-13	1.42269e-10	protein_coding	PLATZ2	N/A	PLATZ transcription factor family protein
AT4G11050	19.9967	1.52372	0.454492	3.35258	0.000800613	0.00989399	protein_coding	AtGH9C3	glycosyl hydrolase 9C3	glycosyl hydrolase 9C3
AT4G17160	32.0936	1.52489	0.413716	3.68585	0.000227944	0.00373217	protein_coding	ATRAB2B	N/A	RAB GTPase homolog B1A
AT5G26620	17.4751	1.53053	0.458766	3.3362	0.000849326	0.0103819	protein_coding	N/A	N/A	N/A
AT3G12900	29.9399	1.53333	0.455931	3.36308	0.000770768	0.00963083	protein_coding	S8H	Scopoletin 8- Hydroxylase	2-oxoglutarate (2OG) and Fe(II)-dependent oxygenase superfamily protein
AT3G43310	23.3202	1.5448	0.443864	3.48036	0.00050074	0.00684976	pseudogene	N/A	N/A	N/A
AT3G62210	33.8728	1.54519	0.403627	3.82826	0.000129051	0.00236757	protein_coding	EDA32	embryo sac development arrest 32	Putative endonuclease or glycosyl hydrolase
AT4G25420	1212.65	1.54626	0.260633	5.93273	2.97942e-09	2.55668e-07	protein_coding	AT2301	N/A	2-oxoglutarate (2OG) and Fe(II)-dependent oxygenase superfamily protein
AT4G31610	170.845	1.54711	0.258405	5.98715	2.13548e-09	1.89331e-07	protein_coding	ATREM1	REPRODUCTIVE MERISTEM 1	Transcriptional factor B3 family protein
AT1G17170	112.56	1.55133	0.309977	5.00466	5.59597e-07	2.53862e-05	protein_coding	ATGSTU24	glutathione S-transferase TAU 24	glutathione S-transferase TAU 24
AT3G19920	23.3095	1.5521	0.446405	3.47689	0.00050727	0.00691694	protein_coding	N/A	N/A	N/A
AT4G01460	82.0535	1.55363	0.451331	3.44233	0.000576727	0.0076303	protein_coding	N/A	N/A	basic helix-loop-helix (bHLH) DNA-binding superfamily protein
AT1G68320	130.014	1.55405	0.403114	3.85512	0.000115674	0.00216807	protein_coding	AtMYB62	myb domain protein 62	myb domain protein 62
AT3G11010	943.814	1.55475	0.308973	5.03201	4.85359e-07	2.25449e-05	protein_coding	AtRLP34	receptor like protein 34	receptor like protein 34
AT3G63160	6789.4	1.56159	0.333816	4.67798	2.89708e-06	0.000104918	protein_coding	OEP6	outer envelope protein 6	N/A
AT5G50360	423.935	1.56273	0.339238	4.6066	4.09303e-06	0.000142205	protein_coding	AITR5	ABA-induced transcription repressor 5	N/A
AT1G76790	89.7022	1.56346	0.414581	3.77119	0.000162473	0.00284788	protein_coding	IGMT5	indole glucosinolate O-methyltransferase 5	O-methyltransferase family protein
AT2G22860	121.015	1.56954	0.317204	4.94805	7.49615e-07	3.30811e-05	protein_coding	ATPSK2	phytosulfokine 2 precursor	phytosulfokine 2 precursor
AT5G24470	6873.03	1.57293	0.145241	10.8298	2.48773e-27	2.04444e-24	protein_coding	APRR5	pseudo-response regulator 5	pseudo-response regulator 5
AT1G80730	294.763	1.57617	0.431194	3.65535	0.000256831	0.00407101	protein_coding	ATZFP1	ARABIDOPSIS THALIANA ZINC-FINGER PROTEIN 1	zinc-finger protein 1
AT4G17660	49.4111	1.5786	0.437885	3.60505	0.000312089	0.00476996	protein_coding	PBL20	PBS1-Like 20	Protein kinase superfamily protein
AT3G23970	1416.72	1.58069	0.250385	6.31306	2.73573e-10	3.07654e-08	protein_coding	N/A	N/A	F-box family protein
AT5G40690	146.298	1.58681	0.311071	5.10113	3.37636e-07	1.63961e-05	protein_coding	N/A	N/A	N/A
AT5G54190	176.823	1.58688	0.306305	5.18071	2.21038e-07	1.14634e-05	protein_coding	PORA	protochlorophyllide oxidoreductase A	protochlorophyllide oxidoreductase A
AT1G24530	2922.43	1.587	0.148314	10.7003	1.01466e-26	7.74291e-24	protein_coding	N/A	N/A	Transducin/WD40 repeat-like superfamily protein
AT1G43200	41.5531	1.58765	0.456845	3.47525	0.000510375	0.00693713	transposable_element_gene	N/A	N/A	transposable element gene
AT1G66460	818.515	1.58834	0.204001	7.78593	6.92048e-15	1.80496e-12	protein_coding	N/A	N/A	Protein kinase superfamily protein
AT1G67090	240838	1.58952	0.281886	5.63889	1.7115e-08	1.2313e-06	protein_coding	RBCS1A	ribulose bisphosphate carboxylase small chain 1A	ribulose bisphosphate carboxylase small chain 1A
AT4G28815	30.3738	1.59187	0.442428	3.59803	0.000320638	0.00485547	protein_coding	N/A	N/A	basic helix-loop-helix (bHLH) DNA-binding superfamily protein
AT2G25540	56.586	1.59479	0.450885	3.53703	0.000404656	0.00577243	protein_coding	CESA10	cellulose synthase 10	cellulose synthase 10
AT5G06720	319.852	1.60725	0.359408	4.47193	7.7516e-06	0.000238314	protein_coding	ATPA2	peroxidase 2	peroxidase 2
AT2G46970	278.039	1.6079	0.327285	4.91284	8.97666e-07	3.86702e-05	protein_coding	PIL1	phytochrome interacting factor 3-like 1	phytochrome interacting factor 3-like 1
AT3G55760	6137.51	1.60799	0.160235	10.0352	1.06781e-23	6.71053e-21	protein_coding	LESV	LIKE EARLY STARVATION	N/A
AT2G32430	1157.8	1.61145	0.197655	8.15285	3.55457e-16	1.22711e-13	protein_coding	N/A	N/A	Galactosyltransferase family protein
AT5G51850	142.575	1.621	0.44878	3.61202	0.000303821	0.00467705	protein_coding	TRM24	TON1 Recruiting Motif 24	N/A
AT4G06534	41.565	1.62508	0.417392	3.8934	9.88477e-05	0.00191659	protein_coding	N/A	N/A	N/A
AT1G53260	9.43934	1.63511	0.44605	3.66575	0.000246614	0.00394417	protein_coding	N/A	N/A	N/A
AT4G04540	188.883	1.63662	0.406725	4.0239	5.72427e-05	0.00123902	protein_coding	CRK39	cysteine-rich RLK (RECEPTOR-like protein kinase) 39	cysteine-rich RLK (RECEPTOR-like protein kinase) 39
AT3G17998	2607.88	1.63842	0.29224	5.60642	2.0655e-08	1.47604e-06	protein_coding	N/A	N/A	conserved peptide upstream open reading frame 30
AT2G25810	30.2232	1.63989	0.428955	3.823	0.000131838	0.00240768	protein_coding	TIP4;1	tonoplast intrinsic protein 4;1	tonoplast intrinsic protein 4;1
AT4G19970	744.462	1.65264	0.206271	8.01199	1.12864e-15	3.65389e-13	protein_coding	N/A	N/A	N/A
AT5G58310	1545.44	1.65479	0.313668	5.27561	1.32312e-07	7.36226e-06	protein_coding	ATMES18	ARABIDOPSIS THALIANA METHYL ESTERASE 18	methyl esterase 18
AT5G62165	1065.98	1.6571	0.333581	4.96759	6.77885e-07	3.03656e-05	protein_coding	AGL42	AGAMOUS-like 42	AGAMOUS-like 42
AT1G58225	525.587	1.66116	0.298893	5.5577	2.73355e-08	1.9022e-06	protein_coding	N/A	N/A	N/A
AT5G50560	104.433	1.66432	0.398026	4.18143	2.89686e-05	0.000715575	protein_coding	N/A	N/A	Protein of unknown function (DUF 3339)
AT1G68050	4571.7	1.66434	0.210669	7.90025	2.78349e-15	7.92997e-13	protein_coding	ADO3	N/A	flavin-binding, kelch repeat, f box 1
AT1G76530	588.72	1.66789	0.433556	3.84699	0.000119575	0.00222752	protein_coding	PILS4	PIN-LIKES 4	Auxin efflux carrier family protein
AT5G48250	2352.03	1.67916	0.223604	7.5095	5.9352e-14	1.33492e-11	protein_coding	BBX8	B-box domain protein 8	B-box type zinc finger protein with CCT domain
AT2G25680	354.024	1.68071	0.396452	4.23937	2.24151e-05	0.000575653	protein_coding	MOT1	molybdate transporter 1	molybdate transporter 1
AT1G60680	874.641	1.68964	0.289625	5.83389	5.4149e-09	4.39924e-07	protein_coding	N/A	N/A	NAD(P)-linked oxidoreductase superfamily protein
AT1G49230	1022.24	1.69447	0.221755	7.64117	2.15253e-14	5.05418e-12	protein_coding	AtATL78	N/A	RING/U-box superfamily protein
AT5G13140	91.0688	1.6966	0.452067	3.75298	0.000174742	0.00302325	protein_coding	N/A	N/A	Pollen Ole e 1 allergen and extensin family protein
AT1G02070	95.4689	1.69998	0.394677	4.30728	1.65277e-05	0.000445331	protein_coding	N/A	N/A	N/A
AT5G11920	52.7725	1.70809	0.427324	3.99718	6.41011e-05	0.00136013	protein_coding	AtcwINV6	6-&1-fructan exohydrolase	6-&1-fructan exohydrolase
AT3G14890	1114.07	1.70918	0.396485	4.31082	1.62649e-05	0.000439887	protein_coding	ZDP	ZINC 4 FINGER DNA 3'-PHOSPHOESTERASE	phosphoesterase
AT4G25433	28.4303	1.71302	0.433638	3.95035	7.8036e-05	0.00158695	protein_coding	N/A	N/A	peptidoglycan-binding LysM domain-containing protein
AT3G48920	20.6572	1.71473	0.447922	3.82819	0.000129088	0.00236757	protein_coding	AtMYB45	myb domain protein 45	myb domain protein 45
AT5G23950	48.4338	1.72602	0.403125	4.2816	1.85553e-05	0.000491289	protein_coding	N/A	N/A	Calcium-dependent lipid-binding (CaLB domain) family protein
AT5G38010	1509.78	1.72605	0.181224	9.52438	1.66026e-21	8.86871e-19	protein_coding	N/A	N/A	UDP-Glycosyltransferase superfamily protein
AT1G06450	1180.65	1.73294	0.332101	5.21809	1.80775e-07	9.62227e-06	protein_coding	CAF1g	CCR4-associated factor 1g	Polynucleotidyl transferase, ribonuclease H-like superfamily protein
AT2G05440	11.283	1.73346	0.459125	3.77557	0.000159645	0.00280983	protein_coding	ATGRP9	ARABIDOPSIS GLYCINE RICH PROTEIN 9	GLYCINE RICH PROTEIN 9
AT5G14740	4942.59	1.7341	0.377872	4.58912	4.45129e-06	0.000152177	protein_coding	BETA CA2	BETA CARBONIC ANHYDRASE 2	carbonic anhydrase 2
AT4G25000	6710.74	1.73576	0.162632	10.6729	1.36283e-26	1.00413e-23	protein_coding	AMY1	alpha-amylase-like	alpha-amylase-like
AT1G21460	1357.3	1.73592	0.222958	7.78586	6.92422e-15	1.80496e-12	protein_coding	AtSWEET1	N/A	Nodulin MtN3 family protein
AT1G59865	13.7985	1.73942	0.45667	3.80891	0.000139579	0.00251891	protein_coding	N/A	N/A	N/A
AT5G58780	144.653	1.74032	0.290495	5.99086	2.08735e-09	1.85835e-07	protein_coding	AtcPT5	N/A	Undecaprenyl pyrophosphate synthetase family protein
AT2G02100	555.839	1.7414	0.399359	4.3605	1.29766e-05	0.000364831	protein_coding	LCR69	low-molecular-weight cysteine-rich 69	low-molecular-weight cysteine-rich 69
AT1G18200	291.985	1.74531	0.398959	4.37465	1.21625e-05	0.000344664	protein_coding	AtRABA6b	RAB GTPase homolog A6B	RAB GTPase homolog A6B
AT5G37950	249.647	1.7499	0.239747	7.29895	2.90026e-13	5.68532e-11	protein_coding	N/A	N/A	UDP-Glycosyltransferase superfamily protein
AT5G50800	399.72	1.75302	0.441584	3.96984	7.19205e-05	0.00148381	protein_coding	AtSWEET13	N/A	Nodulin MtN3 family protein
AT5G48290	428.832	1.75718	0.371609	4.72858	2.26091e-06	8.50507e-05	protein_coding	N/A	N/A	Heavy metal transport/detoxification superfamily protein
AT1G51800	96.5625	1.75856	0.395054	4.45144	8.52975e-06	0.000255984	protein_coding	IOS1	IMPAIRED OOMYCETE SUSCEPTIBILITY 1	Leucine-rich repeat protein kinase family protein
AT1G80110	724.969	1.7616	0.17305	10.1797	2.44387e-24	1.58237e-21	protein_coding	ATPP2-B11	phloem protein 2-B11	phloem protein 2-B11
AT5G46600	1146.01	1.76448	0.37898	4.65587	3.22617e-06	0.000115081	protein_coding	N/A	N/A	Aluminium activated malate transporter family protein
AT5G66985	23.3193	1.76497	0.444002	3.97514	7.03388e-05	0.00146199	protein_coding	N/A	N/A	N/A
AT1G07050	418.989	1.76619	0.385332	4.58356	4.57121e-06	0.000155283	protein_coding	FITNESS	FITNESS	CCT motif family protein
AT3G25670	125.614	1.76675	0.288095	6.13253	8.64944e-10	8.40058e-08	protein_coding	N/A	N/A	Leucine-rich repeat (LRR) family protein
AT1G51090	3966.5	1.77304	0.32003	5.54023	3.02072e-08	2.06736e-06	protein_coding	AtHMAD1	N/A	Heavy metal transport/detoxification superfamily protein
AT2G16990	383.93	1.7732	0.2468	7.1848	6.73077e-13	1.25058e-10	protein_coding	N/A	N/A	Major facilitator superfamily protein
AT5G27160	158.039	1.77419	0.440663	4.02618	5.66897e-05	0.00122849	transposable_element_gene	N/A	N/A	transposable element gene
AT4G25860	516.199	1.77462	0.435956	4.07065	4.68829e-05	0.00106343	protein_coding	ORP4A	OSBP(oxysterol binding protein)-related protein 4A	OSBP(oxysterol binding protein)-related protein 4A
AT5G39240	18.3662	1.77695	0.438828	4.0493	5.13714e-05	0.00113746	protein_coding	N/A	N/A	N/A
AT2G15970	12137.7	1.77786	0.311685	5.70404	1.17e-08	8.80257e-07	protein_coding	ATCOR413-PM1	ARABIDOPSIS THALIANA COLD-REGULATED413 PLASMA MEMBRANE 1	cold regulated 413 plasma membrane 1
AT5G24110	75.104	1.79311	0.399859	4.48437	7.31308e-06	0.000226752	protein_coding	ATWRKY30	ARABIDOPSIS THALIANA WRKY DNA-BINDING PROTEIN 30	WRKY DNA-binding protein 30
AT2G26400	18.7792	1.79486	0.449327	3.99455	6.48168e-05	0.00137259	protein_coding	ARD	ACIREDUCTONE DIOXYGENASE	acireductone dioxygenase 3
AT1G63710	86.4297	1.80021	0.412526	4.36387	1.27784e-05	0.000361158	protein_coding	CYP86A7	cytochrome P450, family 86, subfamily A, polypeptide 7	cytochrome P450, family 86, subfamily A, polypeptide 7
AT1G77120	5425.21	1.8046	0.240878	7.49177	6.79496e-14	1.46654e-11	protein_coding	ADH	ALCOHOL DEHYDROGENASE	alcohol dehydrogenase 1
AT3G57130	33.6182	1.81336	0.419415	4.32355	1.53541e-05	0.000419529	protein_coding	BOP1	BLADE ON PETIOLE 1	Ankyrin repeat family protein / BTB/POZ domain-containing protein
AT5G22580	445.768	1.82517	0.444325	4.10773	3.99565e-05	0.000932042	protein_coding	N/A	N/A	Stress responsive A/B Barrel Domain
AT2G47240	8191.73	1.83287	0.271673	6.74663	1.51319e-11	2.27692e-09	protein_coding	CER8	ECERIFERUM 8	AMP-dependent synthetase and ligase family protein
AT2G04170	87.9454	1.84543	0.345485	5.34156	9.21491e-08	5.32149e-06	protein_coding	N/A	N/A	TRAF-like family protein
AT2G24850	32.7831	1.85446	0.459056	4.03973	5.35128e-05	0.00117393	protein_coding	TAT	TYROSINE AMINOTRANSFERASE	tyrosine aminotransferase 3
AT1G57943	184.117	1.85801	0.343823	5.40398	6.51791e-08	3.93413e-06	protein_coding	ATPUP17	purine permease 17	purine permease 17
AT4G23160	2636.32	1.85856	0.310624	5.98333	2.18623e-09	1.9303e-07	protein_coding	CRK8	cysteine-rich RLK (RECEPTOR-like protein kinase) 8	cysteine-rich RLK (RECEPTOR-like protein kinase) 8
AT3G05980	248.118	1.86148	0.308201	6.03981	1.54299e-09	1.41742e-07	protein_coding	N/A	N/A	N/A
AT4G23140	1636.49	1.86236	0.248233	7.50247	6.26249e-14	1.39386e-11	protein_coding	CRK6	cysteine-rich RLK (RECEPTOR-like protein kinase) 6	cysteine-rich RLK (RECEPTOR-like protein kinase) 6
AT1G06980	39.4866	1.86802	0.447765	4.17188	3.02094e-05	0.000739527	protein_coding	N/A	N/A	N/A
AT1G73220	1067.36	1.87058	0.328992	5.6858	1.30202e-08	9.69348e-07	protein_coding	AtOCT1	organic cation/carnitine transporter1	organic cation/carnitine transporter1
AT4G24960	4651.31	1.88219	0.162068	11.6136	3.51617e-31	4.41942e-28	protein_coding	ATHVA22D	ARABIDOPSIS THALIANA HVA22 HOMOLOGUE D	HVA22 homologue D
AT1G10060	2038.13	1.9027	0.277474	6.85723	7.02081e-12	1.13647e-09	protein_coding	ATBCAT-1	branched-chain amino acid transaminase 1	branched-chain amino acid transaminase 1
AT1G01600	57.1243	1.90476	0.418306	4.55351	5.27575e-06	0.00017316	protein_coding	CYP86A4	cytochrome P450, family 86, subfamily A, polypeptide 4	cytochrome P450, family 86, subfamily A, polypeptide 4
AT2G36270	119.937	1.90702	0.420205	4.5383	5.67095e-06	0.000184151	protein_coding	ABI5	ABA INSENSITIVE 5	Basic-leucine zipper (bZIP) transcription factor family protein
AT3G27690	6101.53	1.91614	0.431771	4.43785	9.08621e-06	0.00026705	protein_coding	DEG13	N/A	photosystem II light harvesting complex gene 2.3
AT1G02310	29.4894	1.91707	0.439572	4.36121	1.29344e-05	0.000364456	protein_coding	MAN1	endo-beta-mannanase 1	Glycosyl hydrolase superfamily protein
AT1G74000	13.2508	1.92353	0.453721	4.23945	2.24063e-05	0.000575653	protein_coding	SS3	strictosidine synthase 3	strictosidine synthase 3
AT1G12630	52.1356	1.92588	0.421308	4.57121	4.84918e-06	0.000162148	protein_coding	N/A	N/A	Integrase-type DNA-binding superfamily protein
AT2G19850	11.8391	1.92593	0.458643	4.19918	2.67878e-05	0.000667883	protein_coding	N/A	N/A	N/A
AT1G35270	97.5146	1.9293	0.421671	4.57536	4.75394e-06	0.000160217	pseudogene	N/A	N/A	N/A
AT4G11550	50.5945	1.93056	0.437775	4.40994	1.034e-05	0.000296954	protein_coding	N/A	N/A	Cysteine/Histidine-rich C1 domain family protein
AT1G56550	66.0514	1.93451	0.367313	5.26664	1.3894e-07	7.67112e-06	protein_coding	RGXT3	RhamnoGalacturonan speci&#64257;c Xylosyltransferase 3	RhamnoGalacturonan speci&#64257;c Xylosyltransferase 1
AT5G40010	333.199	1.93528	0.320436	6.03953	1.54565e-09	1.41742e-07	protein_coding	AATP1	AAA-ATPase 1	AAA-ATPase 1
AT4G25850	354.865	1.93689	0.263021	7.36403	1.78439e-13	3.56328e-11	protein_coding	ORP4B	OSBP(oxysterol binding protein)-related protein 4B	OSBP(oxysterol binding protein)-related protein 4B
AT1G58300	30.0991	1.94265	0.457901	4.2425	2.21043e-05	0.00056904	protein_coding	HO4	heme oxygenase 4	heme oxygenase 4
AT1G06340	60.1718	1.94293	0.432043	4.49708	6.88934e-06	0.000216159	protein_coding	N/A	N/A	Plant Tudor-like protein
AT2G39110	834.308	1.944	0.185626	10.4726	1.15376e-25	7.70387e-23	protein_coding	PBL38	PBS1-Like 38	Protein kinase superfamily protein
AT3G30460	70.5694	1.94453	0.330642	5.88107	4.07634e-09	3.41565e-07	protein_coding	N/A	N/A	RING/U-box superfamily protein
AT2G16890	322.902	1.94547	0.372832	5.21807	1.80796e-07	9.62227e-06	protein_coding	N/A	N/A	UDP-Glycosyltransferase superfamily protein
AT1G78990	273.808	1.95595	0.380644	5.13854	2.76876e-07	1.38224e-05	protein_coding	N/A	N/A	HXXXD-type acyl-transferase family protein
AT5G50915	174.164	1.99363	0.451108	4.4194	9.89754e-06	0.000285399	protein_coding	N/A	N/A	basic helix-loop-helix (bHLH) DNA-binding superfamily protein
AT2G23120	4163.76	2.00303	0.345072	5.80467	6.44935e-09	5.14191e-07	protein_coding	N/A	N/A	Late embryogenesis abundant protein, group 6
AT4G27970	433.154	2.0042	0.358837	5.58527	2.33339e-08	1.64856e-06	protein_coding	SLAH2	SLAC1 homologue 2	SLAC1 homologue 2
AT1G35230	62.405	2.01804	0.398487	5.06426	4.09993e-07	1.95543e-05	protein_coding	AGP5	arabinogalactan protein 5	arabinogalactan protein 5
AT4G25470	104.269	2.02575	0.290314	6.97781	2.99823e-12	5.20839e-10	protein_coding	ATCBF2	N/A	C-repeat/DRE binding factor 2
AT2G40100	5546.27	2.02713	0.226408	8.95343	3.446e-19	1.63624e-16	protein_coding	LHCB4.3	light harvesting complex photosystem II	light harvesting complex photosystem II
AT5G43870	621.444	2.02717	0.260367	7.78581	6.92688e-15	1.80496e-12	protein_coding	FL1	FORKED-LIKE1	Plant protein of unknown function (DUF828) with plant pleckstrin homology-like region
AT1G70800	530.62	2.04274	0.211805	9.64447	5.18785e-22	2.99591e-19	protein_coding	CAR6	C2-domain ABA-related6	Calcium-dependent lipid-binding (CaLB domain) family protein
AT5G38000	533.755	2.05155	0.312859	6.55742	5.47471e-11	7.35711e-09	protein_coding	N/A	N/A	Zinc-binding dehydrogenase family protein
AT3G07650	3756.18	2.06833	0.221924	9.31997	1.16374e-20	6.06479e-18	protein_coding	BBX7	B-box domain protein 7	CONSTANS-like 9
AT5G24570	1185.64	2.07274	0.255201	8.122	4.58552e-16	1.50737e-13	protein_coding	N/A	N/A	N/A
AT4G11890	589.414	2.07812	0.217231	9.56643	1.10659e-21	6.06271e-19	protein_coding	ARCK1	ABA- AND OSMOTIC-STRESS-INDUCIBLE RECEPTOR-LIKE CYTOSOLIC KINASE1	Protein kinase superfamily protein
AT3G05660	912.902	2.07814	0.164893	12.603	2.03272e-36	4.34332e-33	protein_coding	AtRLP33	receptor like protein 33	receptor like protein 33
AT5G52570	98.3697	2.08225	0.385101	5.40701	6.40867e-08	3.90126e-06	protein_coding	B2	N/A	beta-carotene hydroxylase 2
AT4G00490	3352.95	2.08428	0.184325	11.3076	1.20287e-29	1.35272e-26	protein_coding	BAM2	beta-amylase 2	beta-amylase 2
AT5G05580	393.878	2.09434	0.255519	8.19644	2.47617e-16	8.81806e-14	protein_coding	AtFAD8	N/A	fatty acid desaturase 8
AT2G26480	226.588	2.10594	0.380354	5.53679	3.08068e-08	2.0765e-06	protein_coding	UGT76D1	UDP-glucosyl transferase 76D1	UDP-glucosyl transferase 76D1
AT3G01500	15308.3	2.10653	0.383744	5.48942	4.03258e-08	2.62695e-06	protein_coding	ATBCA1	BETA CARBONIC ANHYDRASE 1	carbonic anhydrase 1
AT4G31630	33.6064	2.11132	0.440241	4.79583	1.62e-06	6.44592e-05	protein_coding	N/A	N/A	Transcriptional factor B3 family protein
AT5G10760	18360.6	2.12159	0.327452	6.47909	9.22781e-11	1.17363e-08	protein_coding	AED1	APOPLASTIC, EDS1-DEPENDENT 1	Eukaryotic aspartyl protease family protein
AT3G56060	50.1031	2.12621	0.391647	5.42889	5.67067e-08	3.54284e-06	protein_coding	N/A	N/A	Glucose-methanol-choline (GMC) oxidoreductase family protein
AT3G21080	32.5916	2.1453	0.407479	5.26481	1.40338e-07	7.72837e-06	protein_coding	N/A	N/A	ABC transporter-related
AT1G20450	25859.6	2.14694	0.203782	10.5355	5.92642e-26	4.22099e-23	protein_coding	ERD10	EARLY RESPONSIVE TO DEHYDRATION 10	Dehydrin family protein
AT3G60420	749.453	2.14747	0.191389	11.2205	3.23597e-29	3.45715e-26	protein_coding	N/A	N/A	Phosphoglycerate mutase family protein
AT5G62360	804.82	2.15781	0.358604	6.01725	1.77404e-09	1.59269e-07	protein_coding	PMEI13	pectin methyl-esterase inhibitor 13	Plant invertase/pectin methylesterase inhibitor superfamily protein
AT5G01060	49.4536	2.18654	0.455972	4.79534	1.62403e-06	6.44994e-05	protein_coding	BSK10	brassinosteroid-signaling kinase 10	Protein kinase protein with tetratricopeptide repeat domain
AT4G24110	60.4405	2.19237	0.382157	5.73682	9.64722e-09	7.44159e-07	protein_coding	N/A	N/A	N/A
AT5G57380	15.0594	2.20845	0.458061	4.82129	1.42631e-06	5.81603e-05	protein_coding	VIN3	VERNALIZATION INSENSITIVE 3	Fibronectin type III domain-containing protein
AT1G69880	232.375	2.22947	0.411732	5.41486	6.13354e-08	3.77681e-06	protein_coding	ATH8	thioredoxin H-type 8	thioredoxin H-type 8
AT4G01130	261.804	2.24197	0.404745	5.53923	3.0381e-08	2.06736e-06	protein_coding	N/A	N/A	GDSL-like Lipase/Acylhydrolase superfamily protein
AT2G19190	261.278	2.24593	0.299702	7.49389	6.68608e-14	1.45777e-11	protein_coding	FRK1	FLG22-induced receptor-like kinase 1	FLG22-induced receptor-like kinase 1
AT1G10657	685.364	2.27008	0.41606	5.45612	4.86646e-08	3.07638e-06	protein_coding	DEG17	N/A	Plant protein 1589 of unknown function
AT1G35240	42.2353	2.27724	0.45912	4.96001	7.04908e-07	3.14442e-05	protein_coding	ARF20	auxin response factor 20	auxin response factor 20
AT1G01470	10318.3	2.29096	0.253244	9.04646	1.47683e-19	7.1717e-17	protein_coding	AtLEA14	Arabidopsis thaliana Late Embryogenesis abundant 14	Late embryogenesis abundant protein
AT1G43910	1195.28	2.29677	0.266341	8.62344	6.49742e-18	2.72216e-15	protein_coding	N/A	N/A	P-loop containing nucleoside triphosphate hydrolases superfamily protein
AT1G20440	53169.7	2.29868	0.25773	8.91895	4.70727e-19	2.14e-16	protein_coding	AtCOR47	N/A	cold-regulated 47
AT3G04530	334.129	2.31391	0.273833	8.45008	2.91113e-17	1.15189e-14	protein_coding	ATPPCK2	N/A	phosphoenolpyruvate carboxylase kinase 2
AT4G16563	698.804	2.31502	0.184472	12.5494	4.00362e-36	7.77685e-33	protein_coding	N/A	N/A	Eukaryotic aspartyl protease family protein
AT1G04600	562.234	2.32348	0.374375	6.20629	5.42517e-10	5.57305e-08	protein_coding	ATXIA	N/A	myosin XI A
AT1G27940	188.591	2.33251	0.332095	7.02364	2.16166e-12	3.88136e-10	protein_coding	ABCB13	ATP-binding cassette B13	P-glycoprotein 13
AT3G15536	474.611	2.34278	0.317015	7.39013	1.46683e-13	2.95676e-11	other_rna	N/A	N/A	N/A
AT1G07450	90.7761	2.35614	0.377825	6.23607	4.4871e-10	4.81788e-08	protein_coding	N/A	N/A	NAD(P)-binding Rossmann-fold superfamily protein
AT5G46710	919.701	2.36607	0.219733	10.768	4.87697e-27	3.85949e-24	protein_coding	N/A	N/A	PLATZ transcription factor family protein
AT5G52690	620.049	2.36901	0.40572	5.83904	5.25038e-09	4.28186e-07	protein_coding	N/A	N/A	Copper transport protein family
AT1G47980	16.3555	2.38895	0.459145	5.20304	1.96058e-07	1.0289e-05	protein_coding	N/A	N/A	N/A
AT1G02460	898.756	2.40297	0.411424	5.84062	5.20072e-09	4.25761e-07	protein_coding	N/A	N/A	Pectin lyase-like superfamily protein
AT1G29715	444.372	2.40399	0.403018	5.96497	2.44686e-09	2.14271e-07	pseudogene	N/A	N/A	N/A
AT1G02205	22013.4	2.43222	0.279661	8.69706	3.40595e-18	1.4555e-15	protein_coding	CER1	ECERIFERUM 1	Fatty acid hydroxylase superfamily
AT4G23150	1854.42	2.43225	0.220137	11.0488	2.2213e-28	1.97761e-25	protein_coding	CRK7	cysteine-rich RLK (RECEPTOR-like protein kinase) 7	cysteine-rich RLK (RECEPTOR-like protein kinase) 7
AT1G04800	30.1071	2.43409	0.427653	5.69173	1.2576e-08	9.39548e-07	protein_coding	N/A	N/A	glycine-rich protein
AT1G01060	4623.43	2.43633	0.277385	8.78319	1.58896e-18	6.92886e-16	protein_coding	LHY	LATE ELONGATED HYPOCOTYL	Homeodomain-like superfamily protein
AT1G43800	51.832	2.45058	0.39882	6.14457	8.01814e-10	7.85888e-08	protein_coding	AAD6	ACYL?ACYL CARRIER PROTEIN (ACP) DESATURASE 6	Plant stearoyl-acyl-carrier-protein desaturase family protein
AT5G66690	67.2547	2.49334	0.375873	6.63345	3.2793e-11	4.67125e-09	protein_coding	UGT72E2	N/A	UDP-Glycosyltransferase superfamily protein
AT2G40080	1485.8	2.49462	0.215506	11.5756	5.47787e-31	6.50253e-28	protein_coding	ELF4	EARLY FLOWERING 4	Protein of unknown function (DUF1313)
AT3G11180	189.241	2.49769	0.393942	6.34024	2.29409e-10	2.66402e-08	protein_coding	JAO 1	Jasmonic Acid Oxidase 1	2-oxoglutarate (2OG) and Fe(II)-dependent oxygenase superfamily protein
AT3G25010	884.471	2.52093	0.226099	11.1497	7.18671e-29	6.97993e-26	protein_coding	AtRLP41	receptor like protein 41	receptor like protein 41
AT2G28570	931.986	2.53602	0.420837	6.02614	1.6792e-09	1.52678e-07	protein_coding	N/A	N/A	N/A
AT4G33467	17.8236	2.54307	0.459213	5.53788	3.06148e-08	2.0765e-06	protein_coding	N/A	N/A	N/A
AT1G47485	235.525	2.56955	0.35061	7.3288	2.3222e-13	4.5943e-11	protein_coding	CEP1	C-terminally encoded peptide 1	N/A
AT3G55580	53.5297	2.57049	0.391803	6.56067	5.35657e-11	7.29006e-09	protein_coding	TCF1	Tolerant to Chilling and Freezing1	Regulator of chromosome condensation (RCC1) family protein
AT4G17680	225.631	2.57071	0.401532	6.40225	1.53105e-10	1.82759e-08	protein_coding	EBS1	exclusively sensitive to bicarbonate 1	SBP (S-ribonuclease binding protein) family protein
AT4G25490	35.8597	2.59707	0.427866	6.06982	1.28051e-09	1.19479e-07	protein_coding	ATCBF1	N/A	C-repeat/DRE binding factor 1
AT5G55930	7023.53	2.60874	0.164571	15.8518	1.3668e-56	4.86742e-53	protein_coding	ATOPT1	ARABIDOPSIS THALIANA OLIGOPEPTIDE TRANSPORTER 1	oligopeptide transporter 1
AT5G66580	38.2756	2.61757	0.436112	6.00205	1.94838e-09	1.74188e-07	protein_coding	N/A	N/A	N/A
AT4G30650	7558.76	2.62754	0.283579	9.26564	1.93904e-20	9.86465e-18	protein_coding	N/A	N/A	Low temperature and salt responsive protein family
AT3G11000	171.799	2.64469	0.35729	7.40209	1.34062e-13	2.75433e-11	protein_coding	N/A	N/A	DCD (Development and Cell Death) domain protein
AT4G25480	2237.26	2.66886	0.184582	14.459	2.20056e-47	6.71705e-44	protein_coding	ATCBF3	N/A	dehydration response element B1A
AT5G11190	59.5227	2.68105	0.411059	6.52229	6.92402e-11	9.07641e-09	protein_coding	SHN2	shine2	Integrase-type DNA-binding superfamily protein
AT4G33980	1475.68	2.7085	0.340262	7.96003	1.72002e-15	5.40466e-13	protein_coding	COR28	COLD-REGULATED GENE 28	N/A
AT3G24900	461.917	2.71913	0.297372	9.14388	6.02523e-20	2.99398e-17	protein_coding	AtRLP39	receptor like protein 39	receptor like protein 39
AT5G37300	32.9515	2.72237	0.4562	5.9675	2.40921e-09	2.11842e-07	protein_coding	WSD1	N/A	O-acyltransferase (WSD1-like) family protein
AT1G16850	403.393	2.73076	0.397677	6.86678	6.56664e-12	1.0793e-09	protein_coding	N/A	N/A	N/A
AT3G20083	135.266	2.74021	0.44223	6.19634	5.7793e-10	5.85243e-08	pseudogene	CYP705A16	cytochrome P450, family 705, subfamily A, polypeptide 16	N/A
AT1G75040	28641.2	2.81754	0.228937	12.3071	8.29885e-35	1.18214e-31	protein_coding	PR-5	N/A	pathogenesis-related gene 5
AT5G37990	39.4451	2.87755	0.441255	6.52129	6.9707e-11	9.08189e-09	protein_coding	CIMT1	N/A	S-adenosyl-L-methionine-dependent methyltransferases superfamily protein
AT4G15390	916.842	2.88767	0.397209	7.2699	3.5976e-13	6.98818e-11	protein_coding	N/A	N/A	HXXXD-type acyl-transferase family protein
AT5G02760	348.242	2.89285	0.412267	7.01693	2.2679e-12	3.97198e-10	protein_coding	APD7	Arabidopsis Pp2c clade D 7	Protein phosphatase 2C family protein
AT3G50970	21875.3	2.92601	0.380389	7.69215	1.44678e-14	3.51287e-12	protein_coding	LTI30	LOW TEMPERATURE-INDUCED 30	dehydrin family protein
AT3G57260	20819.9	2.94544	0.236507	12.4539	1.33122e-35	2.37035e-32	protein_coding	AtBG2	N/A	beta-1,3-glucanase 2
AT5G15960	195.238	3.05272	0.260455	11.7208	9.97755e-32	1.33244e-28	protein_coding	KIN1	N/A	stress-responsive protein (KIN1) / stress-induced protein (KIN1)
AT2G16840	28.7519	3.09801	0.455477	6.80169	1.03402e-11	1.57814e-09	transposable_element_gene	N/A	N/A	transposable element gene
AT4G19035	45.8844	3.10407	0.451918	6.86865	6.48109e-12	1.0735e-09	protein_coding	LCR7	low-molecular-weight cysteine-rich 7	low-molecular-weight cysteine-rich 7
AT5G55450	2541.42	3.13485	0.373451	8.39428	4.6875e-17	1.78853e-14	protein_coding	AtLTP4.4	N/A	Bifunctional inhibitor/lipid-transfer protein/seed storage 2S albumin superfamily protein
AT5G42900	868.009	3.23162	0.297196	10.8737	1.53829e-27	1.31474e-24	protein_coding	COR27	cold regulated gene 27	cold regulated gene 27
AT4G13790	306.674	3.2599	0.424444	7.6804	1.58591e-14	3.80744e-12	protein_coding	SAUR25	SMALL AUXIN UPREGULATED RNA 25	SAUR-like auxin-responsive protein family
AT2G14610	78.2907	3.292	0.444178	7.41144	1.24938e-13	2.5918e-11	protein_coding	AtCAPE9	N/A	pathogenesis-related gene 1
AT1G70640	2198.6	3.2921	0.341951	9.62738	6.12701e-22	3.44515e-19	protein_coding	N/A	N/A	octicosapeptide/Phox/Bem1p (PB1) domain-containing protein
AT1G72610	2836.53	3.296	0.415853	7.92588	2.26535e-15	6.72273e-13	protein_coding	ATGER1	A. THALIANA GERMIN-LIKE PROTEIN 1	germin-like protein 1
AT2G42530	5852.87	3.40888	0.276572	12.3255	6.60534e-35	1.00812e-31	protein_coding	COR15B	cold regulated 15b	cold regulated 15b
AT5G15970	7905.15	3.40911	0.249698	13.6529	1.9397e-42	4.60507e-39	protein_coding	AtCor6.6	N/A	stress-responsive protein (KIN2) / stress-induced protein (KIN2) / cold-responsive protein (COR6.6) / cold-regulated protein (COR6.6)
AT1G09350	2861.03	3.61714	0.206111	17.5495	5.99999e-69	4.27339e-65	protein_coding	AtGolS3	galactinol synthase 3	galactinol synthase 3
AT5G17460	6365.51	3.62872	0.193352	18.7674	1.39467e-78	1.49e-74	protein_coding	DFR1	Drought and Freezing Responsive gene 1	N/A
AT1G51460	115.756	3.63412	0.441534	8.23067	1.86165e-16	6.74201e-14	protein_coding	ABCG13	ATP-binding cassette G13	ABC-2 type transporter family protein
AT4G33790	2131.58	3.64385	0.211806	17.2037	2.49118e-66	1.06458e-62	protein_coding	CER4	ECERIFERUM 4	Jojoba acyl CoA reductase-related male sterility protein
AT1G59530	207.77	3.68253	0.329865	11.1638	6.13438e-29	6.24158e-26	protein_coding	ATBZIP4	basic leucine-zipper 4	basic leucine-zipper 4
AT5G52310	96649.4	4.09158	0.330505	12.3798	3.36219e-35	5.52614e-32	protein_coding	COR78	COLD REGULATED 78	low-temperature-responsive protein 78 (LTI78) / desiccation-responsive protein 29A (RD29A)
AT2G42540	3476.93	4.5538	0.212989	21.3804	2.03344e-101	4.34485e-97	protein_coding	AtCOR15A	N/A	cold-regulated 15a
AT4G25010	254.646	4.65341	0.340787	13.6549	1.88757e-42	4.60507e-39	protein_coding	AtSWEET14	N/A	Nodulin MtN3 family protein
AT4G33070	7966.78	4.6729	0.270895	17.2498	1.12213e-66	5.99413e-63	protein_coding	AtPDC1	N/A	Thiamine pyrophosphate dependent pyruvate decarboxylase family protein

## Sheet: Table S4 
Table S4. Differentially expressed genes in the internodes of the Kro-0 parent between plants grown at 17°C and 23°C, considering as threshold log2FC ≥ |1.0|, and FDR < 0.05.
GeneID	Base mean	log2(FC)	StdErr	Wald-Stats	P-value	P-adj	Type	Symbol	Full name	Short description
ATCG00220	2674.08	-4.19355	0.35817	-11.7083	1.15627e-31	7.74545e-28	protein_coding	PSBM	photosystem II reaction center protein M	photosystem II reaction center protein M
AT1G14250	231.11	-4.05191	0.470342	-8.61482	7.00529e-18	1.17315e-14	protein_coding	N/A	N/A	GDA1/CD39 nucleoside phosphatase family protein
ATCG00270	10173.6	-3.34611	0.391524	-8.54638	1.27008e-17	1.96335e-14	protein_coding	PSBD	photosystem II reaction center protein D	photosystem II reaction center protein D
AT5G03545	740.033	-3.26159	0.406659	-8.02047	1.05342e-15	1.4113e-12	protein_coding	AT4	N/A	N/A
ATCG00300	161.326	-3.03481	0.350751	-8.65232	5.04623e-18	9.42689e-15	protein_coding	YCF9	N/A	YCF9
AT2G07783	506.386	-2.83118	0.307335	-9.21203	3.20026e-20	1.06302e-16	pseudogene	N/A	N/A	N/A
ATCG00470	14574.6	-2.73729	0.342808	-7.98491	1.40627e-15	1.76627e-12	protein_coding	ATPE	ATP synthase epsilon chain	ATP synthase epsilon chain
ATCG00280	4155.01	-2.73426	0.375956	-7.27282	3.52069e-13	2.43972e-10	protein_coding	PSBC	photosystem II reaction center protein C	photosystem II reaction center protein C
AT1G62540	1738.13	-2.73138	0.280734	-9.72943	2.25846e-22	9.07719e-19	protein_coding	FMO GS-OX2	flavin-monooxygenase glucosinolate S-oxygenase 2	flavin-monooxygenase glucosinolate S-oxygenase 2
AT2G05440	147.73	-2.72789	0.479496	-5.68908	1.27723e-08	3.16878e-06	protein_coding	ATGRP9	ARABIDOPSIS GLYCINE RICH PROTEIN 9	GLYCINE RICH PROTEIN 9
ATCG00290	97.5061	-2.67311	0.392323	-6.81354	9.52229e-12	5.45679e-09	pre_trna	TRNS.2	N/A	N/A
AT5G06865	65.16	-2.65985	0.399228	-6.66248	2.6925e-11	1.2883e-08	other_rna	N/A	N/A	other RNA
AT3G56275	1959.75	-2.5925	0.469679	-5.51972	3.39539e-08	7.41672e-06	pseudogene	N/A	N/A	N/A
ATCG00090	152.724	-2.57807	0.32753	-7.87127	3.51051e-15	3.71301e-12	pre_trna	TRNS.1	N/A	N/A
AT1G22370	32.1703	-2.46226	0.449928	-5.47257	4.43551e-08	9.15234e-06	protein_coding	AtUGT85A5	UDP-glucosyl transferase 85A5	UDP-glucosyl transferase 85A5
ATCG01020	22607.6	-2.45531	0.441215	-5.56488	2.6233e-08	6.05953e-06	protein_coding	RPL32	ribosomal protein L32	ribosomal protein L32
AT2G15840	32.0416	-2.44312	0.422422	-5.78362	7.31118e-09	1.95901e-06	pseudogene	N/A	N/A	N/A
ATCG00010	383.387	-2.43167	0.440975	-5.51431	3.50151e-08	7.56628e-06	pre_trna	TRNH	tRNAhis	N/A
ATCG00390	363.403	-2.36782	0.371489	-6.37387	1.84313e-10	7.26267e-08	pre_trna	TRNT.2	N/A	N/A
AT4G37150	483.397	-2.28353	0.347766	-6.56627	5.15904e-11	2.32631e-08	protein_coding	ATMES9	ARABIDOPSIS THALIANA METHYL ESTERASE 9	methyl esterase 9
AT1G09500	154.979	-2.28184	0.301308	-7.57314	3.64307e-14	3.32778e-11	protein_coding	N/A	N/A	NAD(P)-binding Rossmann-fold superfamily protein
ATCG00430	13028.1	-2.27094	0.300133	-7.56646	3.83521e-14	3.35097e-11	protein_coding	NdhK	N/A	photosystem II reaction center protein G
ATCG00650	179.258	-2.21697	0.362057	-6.12327	9.16736e-10	3.47598e-07	protein_coding	RPS18	ribosomal protein S18	ribosomal protein S18
ATCG01090	81.4116	-2.2034	0.40686	-5.41562	6.10772e-08	1.16896e-05	protein_coding	NDHI	N/A	NADPH dehydrogenases
ATCG00480	23865.4	-2.19484	0.372002	-5.90008	3.63334e-09	1.14087e-06	protein_coding	AthCF1beta	N/A	ATP synthase subunit beta
AT5G24770	2872.27	-2.16909	0.467475	-4.64002	3.48373e-06	0.000307057	protein_coding	ATVSP2	N/A	vegetative storage protein 2
AT1G52810	158.233	-2.06752	0.435547	-4.74696	2.065e-06	0.000201448	protein_coding	N/A	N/A	2-oxoglutarate (2OG) and Fe(II)-dependent oxygenase superfamily protein
AT1G68238	112.098	-2.05339	0.357545	-5.74302	9.30041e-09	2.39617e-06	protein_coding	N/A	N/A	N/A
ATCG01310	5003.68	-2.04142	0.274813	-7.42839	1.0993e-13	8.83662e-11	protein_coding	RPL2.2	ribosomal protein L2	ribosomal protein L2
ATCG00440	2837.91	-2.01826	0.373204	-5.40793	6.37583e-08	1.19747e-05	protein_coding	NDHC	N/A	NADH:ubiquinone/plastoquinone oxidoreductase, chain 3 protein
ATCG00320	30.7182	-2.01045	0.445573	-4.51205	6.4205e-06	0.000492467	pre_trna	TRNFM	N/A	N/A
ATCG00830	5063.52	-1.99783	0.273555	-7.30324	2.80929e-13	2.01627e-10	protein_coding	RPL2.1	ribosomal protein L2	ribosomal protein L2
ATCG00460	46.1536	-1.98956	0.410119	-4.85117	1.22735e-06	0.000134048	pre_trna	TRNM	N/A	N/A
AT1G47400	189.999	-1.98674	0.453174	-4.38406	1.16489e-05	0.00078556	protein_coding	FEP3	FE-UPTAKE-INDUCING PEPTIDE3	N/A
ATCG00420	4680.3	-1.98382	0.293067	-6.76918	1.29517e-11	7.03453e-09	protein_coding	NDHJ	NADH dehydrogenase subunit J	NADH dehydrogenase subunit J
AT2G22980	6157.37	-1.95429	0.353188	-5.5333	3.1427e-08	7.01729e-06	protein_coding	SCPL13	serine carboxypeptidase-like 13	serine carboxypeptidase-like 13
AT4G04830	991.63	-1.95421	0.438477	-4.4568	8.31911e-06	0.00060137	protein_coding	ATMSRB5	methionine sulfoxide reductase B5	methionine sulfoxide reductase B5
AT2G14247	111.853	-1.94329	0.441634	-4.40023	1.08139e-05	0.000739168	protein_coding	N/A	N/A	Expressed protein
AT5G48850	28.2385	-1.93662	0.467577	-4.14182	3.44566e-05	0.00190231	protein_coding	ATSDI1	SULPHUR DEFICIENCY-INDUCED 1	Tetratricopeptide repeat (TPR)-like superfamily protein
AT5G05060	4287.77	-1.93341	0.291833	-6.62505	3.47127e-11	1.62229e-08	protein_coding	N/A	N/A	Cystatin/monellin superfamily protein
AT4G29905	2619.43	-1.90481	0.278288	-6.84474	7.6617e-12	4.66575e-09	protein_coding	N/A	N/A	N/A
AT4G23670	11729.6	-1.87549	0.35003	-5.35809	8.41086e-08	1.55069e-05	protein_coding	N/A	N/A	Polyketide cyclase/dehydrase and lipid transport superfamily protein
AT1G05562	161.005	-1.86093	0.393534	-4.72876	2.25894e-06	0.000215146	other_rna	N/A	N/A	N/A
AT1G70830	15043.8	-1.85239	0.333951	-5.5469	2.90778e-08	6.64031e-06	protein_coding	MLP28	MLP-like protein 28	MLP-like protein 28
AT3G12520	1204.34	-1.82561	0.270675	-6.74466	1.53384e-11	8.11157e-09	protein_coding	SULTR4;2	sulfate transporter 4;2	sulfate transporter 4;2
AT1G70870	32.0159	-1.80303	0.453194	-3.97849	6.93542e-05	0.00326059	protein_coding	N/A	N/A	Polyketide cyclase/dehydrase and lipid transport superfamily protein
ATCG00840	672.039	-1.75713	0.371497	-4.72987	2.2466e-06	0.000214989	protein_coding	RPL23	RIBOSOMAL PROTEIN L23	ribosomal protein L23.1
ATCG01300	669.556	-1.75396	0.372073	-4.71402	2.42881e-06	0.000228081	protein_coding	RPL23.2	ribosomal protein L23	ribosomal protein L23
AT3G58000	63.5312	-1.75352	0.430482	-4.07338	4.6336e-05	0.00233962	protein_coding	N/A	N/A	VQ motif-containing protein
AT2G39250	111.49	-1.7524	0.445593	-3.93274	8.39821e-05	0.00378305	protein_coding	SNZ	SCHNARCHZAPFEN	Integrase-type DNA-binding superfamily protein
AT1G29465	344.279	-1.75153	0.290826	-6.02259	1.71651e-09	6.05174e-07	protein_coding	N/A	N/A	N/A
AT1G47395	75.319	-1.74789	0.452739	-3.8607	0.000113063	0.00469444	protein_coding	FEP2	FE-UPTAKE-INDUCING PEPTIDE2	N/A
AT4G27460	240.253	-1.7374	0.393734	-4.41262	1.02126e-05	0.000707698	protein_coding	CBSX5	CBS domain containing protein 5	Cystathionine beta-synthase (CBS) family protein
ATCG00030	22.8004	-1.72662	0.447473	-3.8586	0.00011404	0.00472213	pre_trna	TRNA LYS	N/A	N/A
AT5G24150	5180.51	-1.72578	0.286784	-6.0177	1.7691e-09	6.12962e-07	protein_coding	SQE5	SQUALENE MONOOXYGENASE 5	FAD/NAD(P)-binding oxidoreductase family protein
AT4G12820	16.6699	-1.71738	0.467603	-3.67273	0.000239978	0.00791887	protein_coding	AtFDB24	F-Box/DUF295 Brassiceae-specific 24	F-box family protein with a domain of unknown function (DUF295)
AT3G21010	155.596	-1.71127	0.326739	-5.23743	1.62828e-07	2.63887e-05	transposable_element_gene	N/A	N/A	transposable element gene
AT4G33960	160.251	-1.69183	0.413167	-4.09478	4.22565e-05	0.00217191	protein_coding	N/A	N/A	N/A
AT2G47780	245.599	-1.67838	0.408787	-4.10575	4.02997e-05	0.00212563	protein_coding	LDAP2	LD-associated protein 2	Rubber elongation factor protein (REF)
AT1G52000	187.748	-1.67287	0.474495	-3.52559	0.000422547	0.0121208	protein_coding	N/A	N/A	Mannose-binding lectin superfamily protein
AT2G07675	115.32	-1.66986	0.338743	-4.92958	8.2405e-07	9.79888e-05	protein_coding	N/A	N/A	Ribosomal protein S12/S23 family protein
AT4G15248	48.9502	-1.66915	0.4654	-3.58649	0.000335157	0.0100828	protein_coding	BBX30	B-box domain protein 30	B-box type zinc finger family protein
AT5G10946	38.2334	-1.64965	0.465659	-3.54262	0.000396176	0.0115552	protein_coding	N/A	N/A	N/A
AT2G07811	75.646	-1.6454	0.445402	-3.6942	0.000220582	0.00748788	pseudogene	N/A	N/A	N/A
AT2G30615	36.7428	-1.62971	0.453513	-3.59352	0.000326237	0.00985874	protein_coding	N/A	N/A	N/A
ATMG00110	14.4749	-1.61926	0.479751	-3.37521	0.000737586	0.0180323	protein_coding	ABCI2	ATP-binding cassette I2	cytochrome C biogenesis 206
AT1G15380	32.2826	-1.59799	0.47586	-3.35811	0.000784762	0.0188869	protein_coding	GLYI4	glyoxylase I 4	Lactoylglutathione lyase / glyoxalase I family protein
AT1G11362	112.912	-1.59732	0.461668	-3.45989	0.000540405	0.0146255	protein_coding	N/A	N/A	Plant invertase/pectin methylesterase inhibitor superfamily protein
AT5G62040	312.04	-1.59664	0.476662	-3.34961	0.000809241	0.0193112	protein_coding	BFT	brother of FT and TFL1	PEBP (phosphatidylethanolamine-binding protein) family protein
AT5G45820	893.966	-1.57726	0.341605	-4.61719	3.88971e-06	0.000335484	protein_coding	CIPK20	CBL-interacting protein kinase 20	CBL-interacting protein kinase 20
AT1G45616	47.0139	-1.57513	0.445505	-3.5356	0.000406847	0.011781	protein_coding	AtRLP6	receptor like protein 6	receptor like protein 6
AT3G10200	131.495	-1.57064	0.351698	-4.46588	7.97389e-06	0.00058483	protein_coding	N/A	N/A	S-adenosyl-L-methionine-dependent methyltransferases superfamily protein
AT3G07350	165.399	-1.57014	0.460097	-3.41263	0.000643401	0.0163424	protein_coding	N/A	N/A	Protein of unknown function (DUF506)
AT3G29575	161.748	-1.56594	0.479837	-3.26349	0.00110047	0.0240381	protein_coding	AFP3	ABI five binding protein 3	ABI five binding protein 3
AT3G49780	909.309	-1.56458	0.349577	-4.47565	7.61804e-06	0.00057124	protein_coding	ATPSK3 (FORMER SYMBOL)	N/A	phytosulfokine 4 precursor
AT4G01970	121.616	-1.56075	0.45497	-3.43044	0.000602612	0.0156663	protein_coding	AtSTS	stachyose synthase	stachyose synthase
AT3G61890	2878.26	-1.55664	0.431214	-3.60989	0.000306325	0.00946773	protein_coding	ATHB-12	homeobox 12	homeobox 12
AT4G19170	10447.1	-1.55648	0.378907	-4.10782	3.99413e-05	0.00212185	protein_coding	CCD4	carotenoid cleavage dioxygenase 4	nine-cis-epoxycarotenoid dioxygenase 4
AT1G60960	2625.56	-1.5502	0.34705	-4.46678	7.94043e-06	0.000584508	protein_coding	ATIRT3	IRON REGULATED TRANSPORTER 3	iron regulated transporter 3
AT3G50280	166.007	-1.54838	0.326293	-4.74538	2.08119e-06	0.000202047	protein_coding	N/A	N/A	HXXXD-type acyl-transferase family protein
AT2G18620	112.595	-1.54081	0.464844	-3.31468	0.000917474	0.021144	protein_coding	GGPPS2	geranylgeranyl pyrophosphate synthase 2	Terpenoid synthases superfamily protein
AT1G68945	463.504	-1.53718	0.454224	-3.38418	0.0007139	0.0176682	protein_coding	N/A	N/A	N/A
AT2G27420	37.6203	-1.53488	0.448495	-3.42229	0.00062095	0.0159912	protein_coding	N/A	N/A	Cysteine proteinases superfamily protein
AT3G03341	111.716	-1.52521	0.480051	-3.17719	0.00148708	0.0292433	protein_coding	N/A	N/A	N/A
AT1G01190	94.0629	-1.52465	0.360513	-4.22911	2.34616e-05	0.00140742	protein_coding	CYP78A8	cytochrome P450, family 78, subfamily A, polypeptide 8	cytochrome P450, family 78, subfamily A, polypeptide 8
AT2G26380	38.3318	-1.51885	0.468901	-3.23918	0.00119876	0.0254618	protein_coding	N/A	N/A	Leucine-rich repeat (LRR) family protein
AT3G21720	483.203	-1.51557	0.477656	-3.17294	0.00150905	0.0294999	protein_coding	ICL	isocitrate lyase	isocitrate lyase
ATCG00160	75.5148	-1.51066	0.40211	-3.75683	0.000172076	0.00631029	protein_coding	RPS2	ribosomal protein S2	ribosomal protein S2
AT3G29633	66.3886	-1.5095	0.46745	-3.22923	0.00124126	0.0259837	protein_coding	N/A	N/A	N/A
AT4G37700	39.3677	-1.50114	0.415477	-3.61305	0.000302611	0.0094142	protein_coding	N/A	N/A	N/A
ATCG00550	49.7617	-1.49944	0.399893	-3.74959	0.000177122	0.0064134	protein_coding	PSBJ	photosystem II reaction center protein J	photosystem II reaction center protein J
ATCG00400	134.786	-1.49151	0.33214	-4.49061	7.10186e-06	0.000540603	pre_trna	TRNL.1	N/A	N/A
AT4G07868	359.919	-1.49033	0.307798	-4.84191	1.28598e-06	0.000138941	protein_coding	N/A	N/A	N/A
AT3G06437	78.5095	-1.48634	0.379503	-3.91654	8.98285e-05	0.00397109	pseudogene	N/A	N/A	N/A
AT1G52790	37.2517	-1.48296	0.424153	-3.49629	0.00047177	0.0132112	protein_coding	N/A	N/A	2-oxoglutarate (2OG) and Fe(II)-dependent oxygenase superfamily protein
ATCG00150	251.141	-1.4822	0.316937	-4.67663	2.9163e-06	0.000265185	protein_coding	ATPI	N/A	ATPase, F0 complex, subunit A protein
AT5G35926	419.937	-1.48124	0.427004	-3.46892	0.000522553	0.0143264	protein_coding	N/A	N/A	Protein with RNI-like/FBD-like domains
AT4G38840	345.551	-1.47731	0.388742	-3.80022	0.000144565	0.00550223	protein_coding	SAUR14	SMALL AUXIN UPREGULATED RNA 14	SAUR-like auxin-responsive protein family
AT2G34000	123.142	-1.47502	0.44926	-3.28322	0.00102628	0.0229551	protein_coding	ATL99	Arabidopsis TÃ³xicos en Levadura 99	RING/U-box superfamily protein
AT5G16030	611.001	-1.4746	0.385858	-3.8216	0.000132588	0.00524505	protein_coding	N/A	N/A	N/A
AT1G24600	321.966	-1.46773	0.326978	-4.48878	7.16328e-06	0.000541996	protein_coding	N/A	N/A	N/A
[truncated: 618 more rows]

## Sheet: Table S5 
Table S5. Gene ontology enriched terms among the 99 genes commonly regulated among BG-5, Kro-0, and the F1 hybrid. The ontologies are represented for Biological Process (P), Celullar Component (C), and Molecular Function (F) for the down- and up-regulated genes.
[truncated: 26 more rows]

[truncated: 7 more sheets: Table S6 , Table S7 , Table S8 ,  Table S9 , Table S10 , Table S11 , Table S12 ]
